# Supplementary material for: Plasmid replication initiator protein TrfA represses the host type III secretion system in Pseudomonas aeruginosa
Source: mBio. 2025 Nov 5;16(12):e02784-25. doi: 10.1128/mbio.02784-25 (PMC12691604; doi:10.1128/mbio.02784-25)
Supplement: Table S1 — Altered genes in PAK/pUCP20-trfA compared to PAK/pUCP20. [file mbio.02784-25-s0002.xls]

Altered genes in PAK/pUCP20-trfA compared to PAK/pUCP20
PA number	logFC	Fold change (PAK-TrfA/PAK-pUCP20)	pval	FDR	Regulation	GeneName	Product
--	-3.546147409	0.085605814	1.62E-06	0.003081418	Down	--	tRNA-Arg
PA0085	-2.72898604	0.150831949	0.000119592	0.044509341	Down	hcp1	Hcp1
PA0088	-2.705263627	0.153332601	0.000188348	0.048130387	Down	tssF1	TssF1
PA0089	-2.926487714	0.131534421	0.000106116	0.044509341	Down	tssG1	TssG1
PA0603	-2.729905895	0.15073581	0.000128217	0.044509341	Down	agtA	AgtA
PA1137	2.587251186	6.009525928	0.00018775	0.048130387	Ups	--	probable oxidoreductase
PA1523	2.617228088	6.135700606	0.000193938	0.048130387	Ups	xdhB	xanthine dehydrogenase
PA1691	-2.910507023	0.132999523	8.01E-05	0.041590464	Down	pscT	translocation protein in type III secretion
PA1693	-2.872101145	0.136587641	6.95E-05	0.041590464	Down	pscR	translocation protein in type III secretion
PA1694	-2.847051108	0.138979971	7.62E-05	0.041590464	Down	pscQ	translocation protein in type III secretion
PA1695	-2.966914184	0.127899791	4.47E-05	0.041590464	Down	pscP	translocation protein in type III secretion
PA1697	-2.832982044	0.140341924	5.91E-05	0.041590464	Down	--	ATP synthase in type III secretion system
PA1698	-2.709336913	0.152900294	0.000118947	0.044509341	Down	popN	Type III secretion outer membrane protein PopN precursor
PA1699	-2.86964372	0.136820497	0.000174562	0.048130387	Down	pcr1	Pcr1
PA1703	-3.086951869	0.117688734	1.88E-05	0.021472599	Down	pcrD	type III secretory apparatus protein PcrD
PA1708	-2.666716252	0.157484718	0.000134818	0.044509341	Down	popB	translocator protein PopB
PA1709	-2.795166655	0.14406915	7.20E-05	0.041590464	Down	popD	Translocator outer membrane protein PopD precursor
PA1722	-2.912699906	0.132797519	0.000127359	0.044509341	Down	pscI	type III export protein PscI
PA2194	-2.893244104	0.134600521	0.000140359	0.044509341	Down	hcnB	hydrogen cyanide synthase HcnB
PA2782	-3.233261223	0.10633871	1.41E-05	0.020097286	Down	bamI	biofilm-associated metzincin Inhibitor, BamI
PA2783	-3.854350737	0.069139274	3.72E-07	0.001062792	Down	mep72	Mep72
PA4022	-2.749318945	0.14872108	0.000175225	0.048130387	Down	hdhA	hydrazone dehydrogenase, HdhA
PA5530	5.327315371	40.14964623	1.72E-11	9.82E-08	Ups	--	C5-dicarboxylate transporter
