# Supplementary material for: Plasmid replication initiator protein TrfA represses the host type III secretion system in Pseudomonas aeruginosa
Source: mBio. 2025 Nov 5;16(12):e02784-25. doi: 10.1128/mbio.02784-25 (PMC12691604; doi:10.1128/mbio.02784-25)
Supplement: Table S2 — All RNAseq data in PAK/pUCP20-trfA compared to PAK/pUCP20. [file mbio.02784-25-s0003.xls]

All RNAseq data in PAK/pUCP20-trfA compared to PAK/pUCP20
PA number	logFC	Fold change (PAK-TrfA/PAK-pUCP20)	P value	FDR	GeneName	Product
PA5530	5.327315371	40.14964623	1.72E-11	9.82E-08	--	C5-dicarboxylate transporter
PA2783	-3.854350737	0.069139274	3.72E-07	0.001062792	mep72	Mep72
--	-3.546147409	0.085605814	1.62E-06	0.003081418	--	tRNA-Arg
PA2782	-3.233261223	0.10633871	1.41E-05	0.020097286	bamI	biofilm-associated metzincin Inhibitor, BamI
PA1703	-3.086951869	0.117688734	1.88E-05	0.021472599	pcrD	type III secretory apparatus protein PcrD
PA1695	-2.966914184	0.127899791	4.47E-05	0.041590464	pscP	translocation protein in type III secretion
PA1697	-2.832982044	0.140341924	5.91E-05	0.041590464	--	ATP synthase in type III secretion system
PA1693	-2.872101145	0.136587641	6.95E-05	0.041590464	pscR	translocation protein in type III secretion
PA1709	-2.795166655	0.14406915	7.20E-05	0.041590464	popD	Translocator outer membrane protein PopD precursor
PA1694	-2.847051108	0.138979971	7.62E-05	0.041590464	pscQ	translocation protein in type III secretion
PA1691	-2.910507023	0.132999523	8.01E-05	0.041590464	pscT	translocation protein in type III secretion
PA0089	-2.926487714	0.131534421	0.000106116	0.044509341	tssG1	TssG1
PA1698	-2.709336913	0.152900294	0.000118947	0.044509341	popN	Type III secretion outer membrane protein PopN precursor
PA0085	-2.72898604	0.150831949	0.000119592	0.044509341	hcp1	Hcp1
PA1722	-2.912699906	0.132797519	0.000127359	0.044509341	pscI	type III export protein PscI
PA0603	-2.729905895	0.15073581	0.000128217	0.044509341	agtA	AgtA
PA1708	-2.666716252	0.157484718	0.000134818	0.044509341	popB	translocator protein PopB
PA2194	-2.893244104	0.134600521	0.000140359	0.044509341	hcnB	hydrogen cyanide synthase HcnB
PA1699	-2.86964372	0.136820497	0.000174562	0.048130387	pcr1	Pcr1
PA4022	-2.749318945	0.14872108	0.000175225	0.048130387	hdhA	hydrazone dehydrogenase, HdhA
PA1137	2.587251186	6.009525928	0.00018775	0.048130387	--	probable oxidoreductase
PA0088	-2.705263627	0.153332601	0.000188348	0.048130387	tssF1	TssF1
PA1523	2.617228088	6.135700606	0.000193938	0.048130387	xdhB	xanthine dehydrogenase
PA1725	-2.612904346	0.163469757	0.000222407	0.05289569	pscL	type III export protein PscL
PA0087	-3.597513647	0.082611495	0.000291391	0.066530507	tssE1	TssE1
PA4770	2.484730209	5.597296644	0.000327846	0.071974909	lldP	L-lactate permease
PA1715	-2.501428648	0.176601727	0.000396497	0.079572131	pscB	type III export apparatus protein
PA1713	-2.448087157	0.183253523	0.000406183	0.079572131	exsA	transcriptional regulator ExsA
PA3843	-2.54986727	0.170770743	0.000410358	0.079572131	--	hypothetical protein
PA1716	-2.438942347	0.184418802	0.000418214	0.079572131	pscC	Type III secretion outer membrane protein PscC precursor
PA3952	2.470061682	5.540674759	0.000435338	0.080158441	--	hypothetical protein
PA1721	-2.499369707	0.176853943	0.00046429	0.08281765	pscH	type III export protein PscH
PA1717	-2.409728183	0.188191297	0.000495735	0.085747133	pscD	type III export protein PscD
PA1705	-3.133394818	0.113960454	0.000572185	0.092491163	pcrG	regulator in type III secretion
PA1723	-2.398325618	0.18968459	0.000581033	0.092491163	pscJ	type III export protein PscJ
PA1714	-2.365581605	0.194038979	0.000583336	0.092491163	exsD	ExsD
PA1700	-2.599793171	0.164962137	0.00063462	0.097902978	pcr2	Pcr2
PA0623	-2.39639723	0.189938302	0.000659688	0.098693716	--	probable bacteriophage protein
PA5053	2.321841588	4.9997002	0.000709586	0.098693716	hslV	heat shock protein HslV
PA1868	-2.343989586	0.196964893	0.000710599	0.098693716	xqhA	secretion protein XqhA
PA1867	-2.449197714	0.183112513	0.00073215	0.098693716	xphA	XphA
PA1720	-2.433412928	0.18512698	0.000749913	0.098693716	pscG	type III export protein PscG
PA0624	-2.402649016	0.189117003	0.000760534	0.098693716	--	hypothetical protein
PA4387	2.308923334	4.955131463	0.000760778	0.098693716	--	conserved hypothetical protein
PA1724	-2.378297177	0.19233628	0.000807877	0.102474727	pscK	type III export protein PscK
PA1690	-2.384785507	0.191473215	0.000851807	0.105698177	pscU	translocation protein in type III secretion
PA1701	-2.578461058	0.167419438	0.000893946	0.108566857	pcr3	Pcr3
PA4870	2.301470639	4.929600174	0.000973501	0.113722099	--	conserved hypothetical protein
PA0852	-2.310691196	0.201563847	0.000976241	0.113722099	cbpD	chitin-binding protein CbpD precursor
PA3091	-2.257335728	0.209157882	0.001016203	0.116009681	--	hypothetical protein
PA2873	-2.25476152	0.209531417	0.001052325	0.117777867	tgpA	transglutaminase protein A, TgpA
PA3841	-2.243313406	0.211200711	0.001110752	0.120297927	exoS	exoenzyme S
PA3790	-2.228169708	0.213429321	0.001117507	0.120297927	oprC	Putative copper transport outer membrane porin OprC precursor
PA2014	2.237308103	4.715164496	0.001138067	0.120297927	liuB	methylcrotonyl-CoA carboxylase, beta-subunit
PA5033	-2.248338221	0.210466392	0.001419015	0.143870471	--	hypothetical protein
PA1696	-2.635769083	0.160899407	0.001445979	0.143870471	pscO	translocation protein in type III secretion
PA0629	-2.398029463	0.189723532	0.001449666	0.143870471	--	conserved hypothetical protein
PA1524	2.212984775	4.636334881	0.001461893	0.143870471	xdhA	xanthine dehydrogenase
PA2013	2.197587867	4.587117514	0.001502829	0.145392368	liuC	putative 3-methylglutaconyl-CoA hydratase
PA0626	-2.192788982	0.218728182	0.001551569	0.147605892	--	hypothetical protein
PA0628	-2.191695619	0.21889401	0.001612687	0.149374432	--	conserved hypothetical protein
PA0625	-2.157504956	0.224143574	0.00164745	0.149374432	--	hypothetical protein
PA2252	2.210889813	4.629607265	0.001669368	0.149374432	--	probable AGCS sodium/alanine/glycine symporter
PA4131	-2.144474851	0.226177159	0.001705134	0.149374432	--	probable iron-sulfur protein
PA3919	2.145989069	4.425955878	0.001729435	0.149374432	--	conserved hypothetical protein
PA2191	-2.244662241	0.211003343	0.001758242	0.149374432	exoY	adenylate cyclase ExoY
PA1704	-2.332912125	0.198483072	0.001770167	0.149374432	pcrR	transcriptional regulator protein PcrR
PA0075	-2.173975039	0.221599259	0.001791054	0.149374432	pppA	PppA
PA0604	-2.169180358	0.222336951	0.001805683	0.149374432	agtB	AgtB
PA3888	2.195240621	4.579660399	0.001915441	0.156190508	opuCD	OpuC ABC transporter, permease protein, OpuCD
PA0638	-2.150112777	0.225295003	0.002148321	0.172712923	--	probable bacteriophage protein
PA0632	-2.76826385	0.1467809	0.00219265	0.173526556	--	hypothetical protein
PA1706	-2.113857587	0.231028448	0.00223148	0.173526556	pcrV	type III secretion protein PcrV
PA5180	2.144461163	4.42127099	0.002249644	0.173526556	--	conserved hypothetical protein
PA0509	-2.037211149	0.243634247	0.002707045	0.206024139	nirN	NirN
PA0091	-2.087868232	0.23522801	0.002757603	0.207110464	vgrG1	VgrG1
PA0630	-2.381749407	0.191876588	0.002808246	0.208174874	--	hypothetical protein
PA0072	-2.090515004	0.234796856	0.003007659	0.218156362	tagS1	TagS1
PA0640	-2.397121245	0.189843006	0.003019333	0.218156362	--	probable bacteriophage protein
PA2767	2.720733294	6.592077913	0.003092602	0.220657154	--	probable enoyl-CoA hydratase/isomerase
PA0634	-2.099657687	0.2333136	0.003172733	0.223579786	--	hypothetical protein
PA5139	-2.002976765	0.249484698	0.003220738	0.224194765	--	hypothetical protein
PA0908	-2.169745008	0.222249949	0.003483529	0.233848202	alpB	AlpB
PA0952	-2.021750094	0.246259265	0.003483964	0.233848202	--	hypothetical protein
PA1710	-1.983308711	0.252909176	0.003526651	0.233848202	exsC	ExsC, exoenzyme S synthesis protein C precursor.
PA0619	-2.041271326	0.242949552	0.003560581	0.233848202	--	probable bacteriophage protein
PA5084	2.052918901	4.149446485	0.003584379	0.233848202	dguA	DguA
PA0622	-1.979424176	0.253591066	0.003665918	0.233848202	--	probable bacteriophage protein
PA0073	-2.123905307	0.229425029	0.003708625	0.233848202	tagT1	TagT1
PA0044	-1.970463496	0.255171039	0.003735866	0.233848202	exoT	exoenzyme T
PA0635	-2.003368667	0.249416935	0.003762668	0.233848202	--	hypothetical protein
PA2204	-2.007200802	0.248755305	0.00377332	0.233848202	--	putative binding protein component of ABC transporter
PA0090	-1.996762282	0.250561684	0.003810071	0.233848202	clpV1	ClpV1
PA0641	-1.962084278	0.256657393	0.003958895	0.240397594	--	probable bacteriophage protein
PA4550	-1.961571756	0.256748587	0.004017252	0.241373443	fimU	type 4 fimbrial biogenesis protein FimU
PA2175	3.990553184	15.89557373	0.004066437	0.241783586	--	hypothetical protein
PA0084	-1.951760754	0.258500548	0.004341692	0.255488409	tssC1	TssC1
PA1692	-2.524302173	0.173823835	0.004509703	0.262667183	--	probable translocation protein in type III secretion
PA0637	-1.952693186	0.25833353	0.004802377	0.276888591	--	conserved hypothetical protein
PA1561	1.905276846	3.745807723	0.004859668	0.277051689	aer	aerotaxis receptor Aer
PA3396	-1.918545539	0.264521054	0.004942479	0.277051689	nosL	NosL protein
PA5170	1.898169875	3.727400587	0.004950819	0.277051689	arcD	arginine/ornithine antiporter
PA1707	-1.928452356	0.262710842	0.005284883	0.292874854	pcrH	regulatory protein PcrH
PA0633	-1.871976894	0.27319881	0.006140643	0.337026806	--	hypothetical protein
PA3126	1.827817757	3.549996882	0.00672099	0.365365842	ibpA	heat-shock protein IbpA
PA0618	-1.851322231	0.277138254	0.006865387	0.369694598	--	probable bacteriophage protein
PA3383	2.978778625	7.883184965	0.007289357	0.388121371	--	binding protein component of ABC phosphonate transporter
PA1196	1.824696846	3.542325648	0.007396573	0.388121371	ddaR	transcriptional regulator DdaR
PA0605	-1.869631133	0.273643381	0.007411568	0.388121371	agtC	AgtC
PA0617	-2.00547597	0.249052885	0.007555723	0.391590786	--	probable bacteriophage protein
PA0077	-1.810117505	0.285167702	0.007615028	0.391590786	icmF1	IcmF1
PA2277	2.209281952	4.624450513	0.007783264	0.39427734	arsR	ArsR protein
PA3789	-1.798001454	0.287572683	0.00780542	0.39427734	--	hypothetical protein
PA0636	-1.798631257	0.287447172	0.00792378	0.396745065	--	hypothetical protein
PA1791	-1.795473282	0.288077066	0.008138052	0.403930447	--	hypothetical protein
PA3842	-1.832061799	0.280862945	0.008275593	0.404927332	spcS	specific Pseudomonas chaperone for ExoS, SpcS
PA0086	-1.848626424	0.277656596	0.008300017	0.404927332	tagJ1	TagJ1
PA0070	-1.788124702	0.289548173	0.008413787	0.406881717	tagQ1	TagQ1
PA0510	-1.773432876	0.29251188	0.008540005	0.406881717	nirE	NirE
PA0489	1.850519607	3.606300477	0.008553925	0.406881717	--	probable phosphoribosyl transferase
PA4704	-1.767083427	0.293802092	0.008774225	0.413911388	cbpA	cAMP-binding protein A
PA4172	2.912031312	7.526772219	0.00910829	0.424062579	--	probable nuclease
PA0493	1.91737151	3.777342258	0.009137999	0.424062579	--	probable biotin-requiring enzyme
PA4061	1.748881615	3.360979201	0.009323524	0.42571429	--	probable thioredoxin
PA0909	-2.108162625	0.231942222	0.009410134	0.42571429	alpC	AlpC
PA0620	-1.7568042	0.295902912	0.009458208	0.42571429	--	probable bacteriophage protein
PA1633	-1.979067382	0.253653789	0.009623502	0.42571429	kdpA	potassium-transporting ATPase, A chain
PA4133	-1.756616809	0.295941349	0.009716361	0.42571429	--	cytochrome c oxidase subunit (cbb3-type)
PA0530	1.752313728	3.368984353	0.009750215	0.42571429	--	probable class III pyridoxal phosphate-dependent aminotransferase
PA1702	-3.016468434	0.123581232	0.009774911	0.42571429	pcr4	Pcr4
PA2012	1.745194398	3.352400232	0.009872161	0.42571429	liuD	methylcrotonyl-CoA carboxylase, alpha-subunit (biotin-containing)
PA4129	-1.770533784	0.293100273	0.009908368	0.42571429	--	hypothetical protein
PA1197	1.756841544	3.379574327	0.009982582	0.42571429	--	hypothetical protein
PA0083	-1.765993481	0.294024141	0.009993993	0.42571429	tssB1	TssB1
PA1711	-1.943429356	0.259997678	0.010081118	0.426244619	exsE	ExsE
PA0078	-1.756777716	0.295908344	0.010194512	0.427869673	tssL1	TssL1
PA1921	2.703896233	6.515591848	0.010331312	0.430446208	--	hypothetical protein
PA0074	-1.735425863	0.300320349	0.010410697	0.430610567	ppkA	serine/threonine protein kinase PpkA
PA0639	-1.757444474	0.295771618	0.010610451	0.434852132	--	conserved hypothetical protein
PA0616	-1.870031395	0.273567472	0.010665609	0.434852132	--	hypothetical protein
PA4979	1.935442506	3.824954286	0.011164993	0.451984241	--	probable acyl-CoA dehydrogenase
PA5083	2.023580391	4.065915946	0.011323187	0.45516024	dguB	Rid2 subfamily protein
PA1718	-1.887547897	0.270266032	0.01152727	0.460123485	pscE	type III export protein PscE
PA5181	1.724387756	3.304398671	0.011755879	0.46598997	--	probable oxidoreductase
PA3889	1.789410187	3.456735429	0.012003999	0.472543636	opuCC	OpuC ABC transporter, periplasmic substrate-binding protein, OpuCC
PA0096	-2.037923959	0.243513902	0.012434184	0.482603855	--	hypothetical protein
PA4487	-1.694872811	0.308881889	0.012482381	0.482603855	magF	MagF
PA3891	1.72312095	3.301498408	0.0125573	0.482603855	opuCA	OpuC ABC transporter, ATP-binding protein, OpuCA
PA2331	-1.697513355	0.308317064	0.012597753	0.482603855	--	hypothetical protein
PA0120	1.719942077	3.294231806	0.012844779	0.488786664	--	probable transcriptional regulator
PA2015	1.664031477	3.169008386	0.013647458	0.512588633	liuA	putative isovaleryl-CoA dehydrogenase
PA2874	-1.685082394	0.310985152	0.013649872	0.512588633	--	hypothetical protein
PA4552	-1.682138886	0.311620298	0.013833796	0.51610004	pilW	type 4 fimbrial biogenesis protein PilW
PA5054	1.646529127	3.130795176	0.014040618	0.520414597	hslU	heat shock protein HslU
PA0324	2.768490668	6.813946726	0.014413706	0.530796333	--	probable permease of ABC transporter
PA4880	1.680771145	3.205992709	0.014653231	0.536157967	--	probable bacterioferritin
PA4489	-1.629900635	0.323110461	0.015070641	0.543426035	magD	MagD
PA0071	-1.659838775	0.316474513	0.015077805	0.543426035	tagR1	TagR1
PA4130	-1.635480952	0.32186309	0.015137481	0.543426035	--	probable sulfite or nitrite reductase
PA1136	1.659424718	3.158905367	0.01576795	0.562521632	--	probable transcriptional regulator
PA0041	-1.637788213	0.321348755	0.016194415	0.573241938	--	probable hemagglutinin
PA4470	1.751457693	3.366985932	0.016269305	0.573241938	fumC1	fumarate hydratase
PA1123	-1.625518627	0.324093361	0.01706029	0.597424157	--	hypothetical protein
PA1712	-1.621638223	0.324966245	0.017210275	0.599001534	exsB	exoenzyme S synthesis protein B
PA1719	-2.014170002	0.247556545	0.018080665	0.622813742	pscF	type III export protein PscF
PA4551	-1.611261974	0.327311915	0.018122861	0.622813742	pilV	type 4 fimbrial biogenesis protein PilV
PA0021	-1.706965904	0.306303572	0.018271839	0.622813742	--	conserved hypothetical protein
PA1869	-1.771995557	0.292803447	0.018376695	0.622813742	acp1	Acp1
PA0910	-1.633278777	0.322354767	0.01844	0.622813742	alpD	AlpD
PA0807	-1.656403619	0.317228959	0.018626994	0.62542871	ampDh3	AmpDh3
PA1347	2.512260307	5.705132159	0.019112419	0.634265635	--	probable transcriptional regulator
PA3320	-2.331175656	0.198722116	0.019112419	0.634265635	--	hypothetical protein
PA4222	-1.567373508	0.337422128	0.01936479	0.638926124	--	probable ATP-binding component of ABC transporter
PA1135	1.566232648	2.961304094	0.020123754	0.658497986	--	conserved hypothetical protein
PA1845	-1.998559917	0.250249672	0.020188708	0.658497986	tsi1	Tsi1
PA2792	-1.734158695	0.300584246	0.02034448	0.659808474	--	hypothetical protein
PA3876	1.549029704	2.926202688	0.020501145	0.66113296	narK2	nitrite extrusion protein 2
PA5099	1.595295396	3.021563783	0.02071555	0.662428968	--	probable transporter
PA0076	-1.60393164	0.328979219	0.020773438	0.662428968	tagF1	TagF1
PA3890	1.64554106	3.128651704	0.020947833	0.66427906	opuCB	OpuC ABC transporter, permease protein, OpuCB
PA3569	1.633439301	3.102517398	0.021762664	0.681525907	mmsB	3-hydroxyisobutyrate dehydrogenase
PA1897	-5.946444306	0.016215931	0.021900161	0.681525907	--	hypothetical protein
PA3395	-1.535707329	0.344910193	0.022142738	0.681525907	nosY	NosY protein
PA4980	1.671597628	3.185671768	0.02219069	0.681525907	--	probable enoyl-CoA hydratase/isomerase
--	2.886004151	7.39220185	0.022208097	0.681525907	P18	P18
PA3329	-2.770404166	0.146563304	0.022208097	0.681525907	--	hypothetical protein
PA0366	1.559338991	2.947187793	0.022438965	0.681814207	laoC	LaoC
PA0614	-1.616097275	0.326216741	0.022499466	0.681814207	--	hypothetical protein
PA4616	-1.524184487	0.347676031	0.022695744	0.681814207	--	probable c4-dicarboxylate-binding protein
PA0627	-1.742285193	0.298895857	0.022755702	0.681814207	--	conserved hypothetical protein
PA4762	1.52148184	2.870857735	0.022814736	0.681814207	grpE	heat shock protein GrpE
PA2330	-1.53576413	0.344896614	0.023086691	0.68634807	--	hypothetical protein
PA3719	1.927417225	3.803736279	0.023294179	0.68892836	armR	antirepressor for MexR, ArmR
PA0440	1.78858288	3.454753747	0.02359734	0.694296992	--	probable oxidoreductase
PA1323	1.664896494	3.170909043	0.023773896	0.695904595	--	hypothetical protein
PA4223	-1.503252623	0.352757186	0.024594374	0.716248412	--	probable ATP-binding component of ABC transporter
PA0779	1.487930843	2.804864045	0.025765568	0.746547528	asrA	AsrA
PA3570	1.525152305	2.878170993	0.026338738	0.759300585	mmsA	methylmalonate-semialdehyde dehydrogenase
PA0612	-1.534914465	0.345099798	0.026969593	0.773580078	ptrB	repressor, PtrB
PA3600	1.736614502	3.332522236	0.027526147	0.785596227	--	conserved hypothetical protein
PA0470	1.505027381	2.838300581	0.027735413	0.787630541	fiuA	Ferrichrome receptor FiuA
PA2785	-3.280992932	0.102878047	0.027969425	0.790343962	--	conserved hypothetical protein
PA0049	1.500624656	2.829652038	0.028119772	0.790678133	--	hypothetical protein
PA0672	1.529859019	2.887576201	0.029236037	0.815897428	hemO	heme oxygenase
PA0241	2.368719663	5.164825701	0.029323086	0.815897428	--	probable major facilitator superfamily (MFS) transporter
PA2841	-1.470328362	0.360900147	0.029587141	0.815897428	--	probable enoyl-CoA hydratase/isomerase
PA5387	-2.678080743	0.156249043	0.029588432	0.815897428	cdhC	CdhC, Carnitine dehydrogenase-related gene C
PA2567	1.452598802	2.737006388	0.029987066	0.822914279	--	hypothetical protein
PA4553	-1.463000138	0.362738017	0.0305897	0.835435443	pilX	type 4 fimbrial biogenesis protein PilX
PA3278	-1.448321876	0.366447423	0.030856236	0.838701876	--	hypothetical protein
PA2127	1.435580712	2.704910223	0.031531335	0.848968325	cgrA	cupA gene regulator A, CgrA
PA0615	-1.472223986	0.360426256	0.031531409	0.848968325	--	hypothetical protein
PA0606	-1.480742581	0.358304339	0.031911833	0.85517719	agtD	AgtD
PA4088	2.085549688	4.244367823	0.032308876	0.861771341	--	glutamate-1-semialdehyde aminomutase
PA0097	-1.481160766	0.358200495	0.033126073	0.879458716	--	hypothetical protein
PA2766	1.469727267	2.769695292	0.033409717	0.8828827	--	probable transcriptional regulator
PA2006	1.634406371	3.104597781	0.033668129	0.88561143	--	probable major facilitator superfamily (MFS) transporter
PA2455	-1.445320388	0.367210601	0.034941164	0.914881479	--	hypothetical protein
PA2684	-1.413159736	0.375488405	0.035140729	0.915905383	tse5	Tse5
PA0867	-1.415597633	0.374854433	0.035816736	0.929281504	mliC	membrane-bound lysozyme inhibitor of c-type lysozyme MliC
PA4156	1.483482157	2.796228303	0.036979489	0.955108239	fvbA	FvbA
PA5082	1.416705641	2.66975183	0.038186857	0.977761758	dguC	DguC
PA1898	-2.29928412	0.203163886	0.038199172	0.977761758	qscR	quorum-sensing control repressor
PA2754	1.407293847	2.652391703	0.039527561	1	--	conserved hypothetical protein
PA4650	-3.156886908	0.112119809	0.039970491	1	cupE3	Pilin subunit CupE3
--	-3.02109136	0.123185866	0.039970491	1	AS2779	AS2779
PA4491	-1.37048084	0.386762322	0.040499394	1	magB	MagB
PA4554	-1.363269099	0.388700509	0.04076058	1	pilY1	type 4 fimbrial biogenesis protein PilY1
PA4077	1.692057979	3.231172963	0.04127558	1	--	probable transcriptional regulator
PA0443	1.507719235	2.843601371	0.041842087	1	--	probable transporter
PA2518	1.78116253	3.437030205	0.042146594	1	xylX	toluate 1,2-dioxygenase alpha subunit
PA2329	-1.381792547	0.3837417	0.043094596	1	--	probable ATP-binding component of ABC transporter
PA1592	1.427885787	2.690521409	0.044420748	1	--	hypothetical protein
PA4919	1.332871138	2.519034949	0.04525602	1	pncB1	nicotinate phosphoribosyltransferase
PA4488	-1.347623911	0.392938678	0.045370785	1	magE	MagE
PA4621	1.328158037	2.51081901	0.045859574	1	--	probable oxidoreductase
PA3069	1.363380645	2.572873713	0.046322129	1	--	hypothetical protein
PA2008	1.334006557	2.521018241	0.04632681	1	fahA	fumarylacetoacetase
PA3914	1.324192976	2.503927822	0.04652601	1	moeA1	molybdenum cofactor biosynthetic protein A1
PA2294	1.650380535	3.139164289	0.046667979	1	--	probable ATP-binding component of ABC transporter
PA4556	-1.356229084	0.390601912	0.047638144	1	pilE	type 4 fimbrial biogenesis protein PilE
PA4542	1.313280344	2.485059412	0.048101518	1	clpB	ClpB protein
PA3718	1.437953313	2.709362275	0.048581845	1	--	probable major facilitator superfamily (MFS) transporter
PA4369	-1.351586893	0.391860784	0.048705507	1	--	hypothetical protein
PA0266	-1.306832589	0.404207336	0.049320422	1	davT	delta-aminovalerate aminotransferase
PA1522	1.323963939	2.50353034	0.049410353	1	--	hypothetical protein
PA5027	1.299113435	2.460776166	0.051476826	1	--	hypothetical protein
PA3917	1.347265469	2.544294144	0.052335936	1	moaD	molybdopterin converting factor, small subunit
PA5372	1.291960576	2.448605872	0.052402721	1	betA	choline dehydrogenase
PA2256	1.607463179	3.047155615	0.052817609	1	pvcC	paerucumarin biosynthesis protein PvcC
PA0391	-1.28732822	0.409709082	0.052832687	1	--	hypothetical protein
PA4916	1.288228823	2.442280361	0.053066981	1	nrtR	Nudix-related transcriptional regulator NrtR
PA0531	1.307305961	2.474789746	0.054665015	1	--	probable glutamine amidotransferase
PA4224	-1.278242115	0.412297576	0.05468216	1	pchG	pyochelin biosynthetic protein PchG
PA5098	1.305642218	2.471937417	0.054725867	1	hutH	histidine ammonia-lyase
PA2981	-1.275736502	0.41301426	0.055237577	1	lpxK	tetraacyldisaccharide 4*-kinase
PA3006	1.275734466	2.42122049	0.055369649	1	psrA	transcriptional regulator PsrA
PA0534	1.296262249	2.455917757	0.05589927	1	pauB1	FAD-dependent oxidoreductase
PA5138	-1.276688016	0.41274195	0.056062581	1	--	hypothetical protein
PA0545	1.275808946	2.421345492	0.056555068	1	--	hypothetical protein
PA3918	1.271297141	2.413784937	0.056700645	1	moaC	molybdopterin biosynthetic protein C
PA2160	2.12246268	4.354366012	0.057273347	1	--	probable glycosyl hydrolase
PA2202	-1.38150174	0.38381906	0.057537447	1	--	probable amino acid permease
PA4761	1.259418837	2.393992839	0.057615704	1	dnaK	DnaK protein
PA1349	1.942727579	3.84431773	0.057683382	1	--	conserved hypothetical protein
PA2683.1	-1.549570978	0.341611636	0.057716164	1	tsi5	Tsi5
PA0121	1.289757747	2.444869986	0.058426578	1	--	hypothetical protein
PA0020	-1.256027236	0.418695339	0.058465073	1	tsaP	T4P secretin-associated protein TsaP
PA0492	1.256577052	2.389281853	0.058547086	1	--	conserved hypothetical protein
PA4555	-1.273227312	0.413733215	0.059096527	1	pilY2	type 4 fimbrial biogenesis protein PilY2
PA2538	-1.343481995	0.394068409	0.059566577	1	--	hypothetical protein
PA0511	-1.246415219	0.421494228	0.060594654	1	nirJ	heme d1 biosynthesis protein NirJ
PA4774	-1.314539496	0.402053809	0.061014609	1	speE2	SpeE2
PA2298	1.256690952	2.389470493	0.061235828	1	--	probable oxidoreductase
PA4771	1.244982265	2.370156406	0.061247739	1	lldD	L-lactate dehydrogenase
PA4365	1.528890899	2.885639145	0.061333649	1	lysE	Lysine efflux permease
PA0082	-1.254570087	0.419118443	0.061356571	1	tssA1	TssA1
PA1324	1.332109334	2.517705143	0.061885209	1	--	hypothetical protein
PA3316	-1.272252469	0.414012873	0.06196422	1	--	probable permease of ABC transporter
PA0781	1.290391212	2.445943727	0.062016396	1	--	hypothetical protein
PA2554	1.251688373	2.381199295	0.062248499	1	--	probable short-chain dehydrogenase
PA0153	1.855316734	3.618311799	0.062561569	1	pcaH	protocatechuate 3,4-dioxygenase, beta subunit
PA0047	-1.24041196	0.42325178	0.062688612	1	--	hypothetical protein
PA0911	-1.305722756	0.404518403	0.062873307	1	alpE	AlpE
PA2537	-1.289931801	0.408970362	0.063996438	1	--	probable acyltransferase
PA3412	-2.120191725	0.230016343	0.064029992	1	--	hypothetical protein
PA0494	1.229569349	2.34496981	0.064156325	1	--	probable acyl-CoA carboxylase subunit
PA4358	1.227375224	2.341406169	0.064532065	1	feoB	FeoB
PA4375	-1.230808417	0.426078625	0.064727873	1	mexW	Resistance-Nodulation-Cell Division (RND) multidrug efflux transporter MexW
PA2436	-1.235214888	0.424779224	0.065421498	1	--	hypothetical protein
PA2485	1.43722863	2.708001673	0.066422647	1	--	hypothetical protein
PA4396	-1.22600852	0.427498564	0.066757968	1	--	two-component response regulator
PA1282	1.234598684	2.353158802	0.067207075	1	--	probable major facilitator superfamily (MFS) transporter
PA0134	1.228511297	2.343250673	0.067553186	1	--	probable guanine deaminase
PA3337	1.214689715	2.32090861	0.067650137	1	rfaD	ADP-L-glycero-D-mannoheptose 6-epimerase
PA3899	1.426692148	2.68829628	0.06805361	1	fecI	FecI
PA2560	1.272432197	2.415684756	0.068817303	1	--	hypothetical protein
PA4620	1.212218954	2.31693722	0.069143578	1	--	hypothetical protein
PA1555.1	-1.223831716	0.42814408	0.069214267	1	ccoQ2	Cytochrome c oxidase, cbb3-type, CcoQ subunit
PA5203	1.200832094	2.298722147	0.070603484	1	gshA	glutamate--cysteine ligase
PA2868	1.335392134	2.523440612	0.070659334	1	--	hypothetical protein
PA0613	-1.230935255	0.426041167	0.071031603	1	--	hypothetical protein
PA3916	1.200647621	2.298428235	0.071365318	1	moaE	molybdopterin converting factor, large subunit
PA4570	-1.897976299	0.26831948	0.072108816	1	--	hypothetical protein
PA3720	1.241713192	2.364791832	0.072133899	1	--	hypothetical protein
PA0495	1.194323778	2.288375459	0.072281582	1	--	hypothetical protein
PA2872	-1.210574996	0.432096366	0.072891777	1	--	hypothetical protein
PA2539	-1.222913591	0.428416636	0.07301753	1	--	conserved hypothetical protein
PA3342	1.197695096	2.293729233	0.073683172	1	--	hypothetical protein
PA0161	1.791521458	3.461797793	0.074135984	1	--	hypothetical protein
PA5055	1.185320712	2.274139433	0.07459637	1	--	hypothetical protein
PA0059	1.392726181	2.625743845	0.074627208	1	osmC	osmotically inducible protein OsmC
PA2773	-1.317435609	0.401247523	0.074729032	1	--	hypothetical protein
PA1498	1.441487616	2.716007787	0.074783944	1	pykF	pyruvate kinase I
PA4611	1.23014555	2.345906559	0.075828135	1	--	hypothetical protein
PA3484	-1.21360579	0.431189577	0.076048886	1	tse3	Tse3
PA1823	-1.177867719	0.442004291	0.076130401	1	nudC	NudC
PA0242	1.210014426	2.3133995	0.076556893	1	--	hypothetical protein
--	-1.174765886	0.442955634	0.076592423	1	pilC	-
PA1559	-1.181730552	0.440822402	0.076594517	1	--	hypothetical protein
PA0046	-1.184126698	0.440090856	0.076875306	1	--	hypothetical protein
PA3870	-1.177647236	0.442071847	0.076915167	1	moaA1	molybdopterin biosynthetic protein A1
PA0057	1.384873688	2.611490921	0.077137953	1	--	hypothetical protein
PA4063	1.196740943	2.292212735	0.077438677	1	--	hypothetical protein
PA2458	-1.180977803	0.441052469	0.077461411	1	--	hypothetical protein
PA2327	-1.224083528	0.428069357	0.078041128	1	--	probable permease of ABC transporter
PA2411	-1.743644465	0.298614378	0.078524039	1	--	probable thioesterase
--	1.296777564	2.456795141	0.078667284	1	--	tRNA-Pro
PA2875	-1.168425316	0.444906686	0.078947528	1	--	conserved hypothetical protein
PA5472	-1.164710591	0.44605373	0.079184832	1	--	putative basic amino acid ABC transporter substrate-binding protein
PA1270	1.250500103	2.379238839	0.079925776	1	--	hypothetical protein
PA4658	1.163098266	2.239378303	0.079969501	1	--	hypothetical protein
PA1502	1.279765851	2.427995675	0.0805202	1	gcl	glyoxylate carboligase
PA5367	-1.171223555	0.444044585	0.081134795	1	pstA	membrane protein component of ABC phosphate transporter
PA3691	1.181275849	2.267772391	0.08126816	1	--	hypothetical protein
PA2126.1	1.170033759	2.250169622	0.082245647	1	cgrB	cupA gene regulator B, CgrB
PA5483	1.152993536	2.223748352	0.08283228	1	algB	two-component response regulator AlgB
PA5137	-1.160532601	0.447347357	0.082897229	1	--	hypothetical protein
PA3614	1.15518082	2.227122355	0.082950878	1	--	hypothetical protein
PA0439	2.110716524	4.319057501	0.083496961	1	--	probable oxidoreductase
PA0977	2.110716524	4.319057501	0.083496961	1	--	hypothetical protein
PA4106	1.799186934	3.480240327	0.083719732	1	--	conserved hypothetical protein
--	1.799186934	3.480240327	0.083719732	1	--	tRNA-Thr
PA3557	-1.629613266	0.323174827	0.083719732	1	arnE	ArnE
PA0441	1.229519556	2.344888878	0.08386685	1	dht	dihydropyrimidinase
PA0045	-1.146248587	0.451798509	0.084183955	1	--	hypothetical protein
PA5473	1.154680754	2.226350525	0.084369342	1	--	conserved hypothetical protein
PA2178	3.00108853	8.006038372	0.08447205	1	--	hypothetical protein
PA4820	-2.703849798	0.153482939	0.08447205	1	--	hypothetical protein
PA2562	1.1905677	2.282425388	0.084858115	1	--	hypothetical protein
PA4207	-1.14972258	0.450711892	0.08501276	1	mexI	probable Resistance-Nodulation-Cell Division (RND) efflux transporter
PA5373	1.138515442	2.20154364	0.085552967	1	betB	betaine aldehyde dehydrogenase
PA0093	-1.170327569	0.444320445	0.085862242	1	tse6	Tse6
PA1521	1.158211185	2.231805318	0.08591625	1	--	probable guanine deaminase
PA3061	-1.418719141	0.37404425	0.086417525	1	pelD	PelD
PA2195	-1.189380681	0.438491055	0.087395875	1	hcnC	hydrogen cyanide synthase HcnC
PA1825	-1.160530095	0.447348134	0.087761935	1	--	hypothetical protein
PA2193	-1.541667371	0.343488244	0.088001169	1	hcnA	hydrogen cyanide synthase HcnA
PA2746	1.535467294	2.898823095	0.088001169	1	--	hypothetical protein
PA2536	-1.139575723	0.453893042	0.088271339	1	--	probable phosphatidate cytidylyltransferase
PA1673	1.143645863	2.209386568	0.088478523	1	--	hypothetical protein
PA5212	1.147447108	2.215215584	0.088510512	1	--	hypothetical protein
PA1634	-1.217926447	0.42990016	0.088657875	1	kdpB	potassium-transporting ATPase, B chain
PA4490	-1.142578893	0.452949183	0.089338185	1	magC	MagC
PA2774	-1.184088309	0.440102567	0.089758619	1	tse4	Tse4
PA4132	-1.125707242	0.458277308	0.090100222	1	mpaR	MpaR
PA2457	-1.215442127	0.430641086	0.090134793	1	--	hypothetical protein
PA3875	1.119619415	2.172896436	0.090544696	1	narG	respiratory nitrate reductase alpha chain
PA0496	1.122716933	2.177566735	0.091069716	1	--	conserved hypothetical protein
PA2145	1.93132737	3.814059554	0.091098217	1	--	hypothetical protein
PA0855	-1.187542879	0.439049991	0.091368106	1	--	hypothetical protein
PA5536	1.498686631	2.825853415	0.091582713	1	dksA2	DksA2
PA1569	1.387312669	2.615909569	0.09204709	1	--	probable major facilitator superfamily (MFS) transporter
PA2607	1.387312669	2.615909569	0.09204709	1	--	conserved hypothetical protein
PA0126	-1.134713283	0.455425418	0.092503942	1	--	hypothetical protein
PA2134	5.437119109	43.32473766	0.094202899	1	--	hypothetical protein
PA2143	5.437119109	43.32473766	0.094202899	1	--	hypothetical protein
PA2463	-5.282341341	0.025695484	0.094202899	1	--	hypothetical protein
--	-5.282341341	0.025695484	0.094202899	1	--	5S ribosomal RNA
PA5265	-1.116887233	0.461087598	0.095896669	1	--	hypothetical protein
PA4918	1.103724395	2.149087756	0.096754565	1	pcnA	nicotinamidase, PcnA
PA4357	1.127468134	2.184749897	0.097177584	1	--	conserved hypothetical protein
PA5538	1.221341079	2.331633571	0.09789916	1	amiA	N-acetylmuramoyl-L-alanine amidase
PA4842	1.095604047	2.137025387	0.098044391	1	--	hypothetical protein
PA4208	-1.117306351	0.460953667	0.09835019	1	opmD	probable outer membrane protein precursor
PA3757	1.157331959	2.230445595	0.098739722	1	nagR	Transcriptional regulator of N-Acetylglucosamine catabolism operon
PA4596	1.207853235	2.309936567	0.099117767	1	esrC	EsrC
PA2159	2.405397992	5.297816931	0.099975819	1	--	conserved hypothetical protein
PA1568	-2.235186277	0.212393824	0.099975819	1	--	conserved hypothetical protein
--	-2.099390729	0.233356777	0.099975819	1	phrX	PhrX
PA0512	-1.086239256	0.470987522	0.101457695	1	nirH	NirH
PA2018	-1.091587434	0.469244768	0.102109841	1	mexY	Resistance-Nodulation-Cell Division (RND) multidrug efflux transporter MexY
PA2490	1.225407774	2.338215295	0.102354167	1	--	conserved hypothetical protein
PA3458	1.088810179	2.126985471	0.102838635	1	--	probable transcriptional regulator
PA3791	-1.0800583	0.473009708	0.103129907	1	--	hypothetical protein
PA3304	1.102668685	2.147515709	0.103155451	1	--	conserved hypothetical protein
PA0079	-1.089466266	0.469935198	0.103185988	1	tssK1	TssK1
PA5113	-1.08211198	0.472336857	0.104372872	1	--	hypothetical protein
PA2550	1.09416428	2.134893763	0.104570072	1	--	probable acyl-CoA dehydrogenase
PA2216	1.331592092	2.516802644	0.104715568	1	--	2-keto-3-deoxy-D-arabinonate dehydratase
PA0117	1.102548935	2.147337463	0.104813684	1	--	probable short chain dehydrogenase
PA4528	-1.068891714	0.47668505	0.106198979	1	pilD	type 4 prepilin peptidase PilD
PA2135	1.434891355	2.703618057	0.107412428	1	--	probable transporter
PA3421	1.434891355	2.703618057	0.107412428	1	--	conserved hypothetical protein
PA4115	1.063003534	2.089276643	0.108476692	1	--	conserved hypothetical protein
PA3459	1.067516657	2.095822674	0.109349642	1	--	probable glutamine amidotransferase
PA0101	-1.097495927	0.467326928	0.109377436	1	--	hypothetical protein
PA1479	-1.071850415	0.475708459	0.110040029	1	ccmE	cytochrome C-type biogenesis protein CcmE
PA2957	-1.060200958	0.479565255	0.110136941	1	--	probable transcriptional regulator
PA5154	1.068181637	2.096788923	0.11021937	1	--	probable permease of ABC transporter
--	-1.280581407	0.411629588	0.110359519	1	rsmY	regulatory RNA RsmY
PA0359	-1.055599132	0.481097387	0.111186769	1	--	hypothetical protein
PA0119	1.059016035	2.083510016	0.111520415	1	--	probable dicarboxylate transporter
PA2816	1.388999644	2.6189702	0.111592322	1	--	hypothetical protein
PA0563	-1.05432286	0.481523175	0.111613683	1	--	conserved hypothetical protein
PA4055	1.054654122	2.077220144	0.111718191	1	ribC	riboflavin synthase alpha chain
PA2095	1.245017347	2.370214041	0.112678869	1	--	hypothetical protein
PA4154	1.083869824	2.119714293	0.112683516	1	--	conserved hypothetical protein
PA0833	1.047861685	2.06746325	0.113023645	1	--	hypothetical protein
PA2434	-1.077755495	0.473765321	0.113727561	1	--	hypothetical protein
PA1596	1.043032307	2.06055405	0.11420201	1	htpG	heat shock protein HtpG
PA2326	-1.131823956	0.456338425	0.115066433	1	--	hypothetical protein
PA5211	-1.072820788	0.4753886	0.115556558	1	--	conserved hypothetical protein
PA3394	-1.041508642	0.485819181	0.116651336	1	nosF	NosF protein
PA3331	-1.312151234	0.402719927	0.117629008	1	--	cytochrome P450
PA4623	1.155733541	2.227975767	0.118207434	1	--	hypothetical protein
PA3972	1.032355738	2.045361342	0.118785903	1	--	probable acyl-CoA dehydrogenase
PA3099	-1.098469848	0.467011555	0.118909479	1	xcpV	general secretion pathway protein I
PA3443	1.155956816	2.228320601	0.119070182	1	--	probable permease of ABC transporter
PA0844	1.267953397	2.40819697	0.119106695	1	plcH	hemolytic phospholipase C precursor
PA2325	1.091048271	2.130287683	0.119534825	1	--	hypothetical protein
PA0703	1.065510734	2.092910668	0.120716492	1	--	probable major facilitator superfamily (MFS) transporter
PA4404	-1.022557422	0.492242994	0.1222659	1	--	hypothetical protein
PA3454	1.031422022	2.044038006	0.122431558	1	--	probable acyl-CoA thiolase
PA2487	-1.48617069	0.35695876	0.122481004	1	--	hypothetical protein
PA1661	-1.072528404	0.475484954	0.123242769	1	hsiH2	HsiH2
PA3871	-1.027484262	0.490564839	0.123296245	1	--	probable peptidyl-prolyl cis-trans isomerase, PpiC-type
PA3552	-1.036879921	0.48738038	0.124476414	1	arnB	ArnB
PA2360	-1.150928225	0.450335394	0.124493297	1	hsiA3	hypothetical protein
PA5097	1.062143116	2.088030978	0.124607458	1	--	probable amino acid permease
PA0095	-1.033635601	0.48847763	0.124845198	1	--	vgrG1b
PA0499	2.811439474	7.019846452	0.124959742	1	--	probable pili assembly chaperone
PA2154	2.811439474	7.019846452	0.124959742	1	--	conserved hypothetical protein
PA0254	1.01480284	2.020626734	0.126734254	1	hudA	HudA
PA1852	-1.013713874	0.495269652	0.126784542	1	--	hypothetical protein
PA5375	1.019890486	2.027765028	0.12684108	1	betT1	BetT1
PA0553	-1.018119668	0.493759473	0.128101595	1	--	hypothetical protein
PA4772	1.005574589	2.007742971	0.128104777	1	--	probable ferredoxin
PA3540	1.25032367	2.37894789	0.129866745	1	algD	GDP-mannose 6-dehydrogenase AlgD
PA4397	-1.010584453	0.496345132	0.12987476	1	panE	ketopantoate reductase
PA0663	-1.015719973	0.494581447	0.130035499	1	--	hypothetical protein
PA4881	1.244441425	2.369268044	0.130208683	1	--	hypothetical protein
PA4428	-1.001201334	0.499583823	0.130321405	1	sspA	stringent starvation protein A
PA0113	1.239268669	2.360788289	0.130481963	1	--	probable cytochrome c oxidase assembly factor
PA3971	1.034696276	2.048682302	0.130628283	1	--	hypothetical protein
PA2569	1.230593341	2.346634806	0.130877338	1	--	hypothetical protein
PA3293	-1.116111448	0.461335607	0.13146247	1	--	hypothetical protein
PA0326	1.128965036	2.187017912	0.131477851	1	--	probable ATP-binding component of ABC transporter
PA0396	-0.996756833	0.50112526	0.131495628	1	pilU	twitching motility protein PilU
PA2712	1.014708155	2.020494122	0.132901547	1	--	hypothetical protein
PA1920	0.993942118	1.9916196	0.133899762	1	nrdD	class III (anaerobic) ribonucleoside-triphosphate reductase subunit, NrdD
PA2719	1.047821394	2.067405512	0.134155362	1	--	hypothetical protein
PA2982	-0.997032978	0.50102935	0.134199904	1	--	conserved hypothetical protein
PA0507	0.99321895	1.990621527	0.135800228	1	--	probable acyl-CoA dehydrogenase
PA0460	0.994525784	1.992425505	0.135877369	1	--	hypothetical protein
PA4317	-0.987911447	0.504207175	0.135895708	1	--	hypothetical protein
PA4429	-0.980191255	0.506912535	0.137361319	1	--	probable cytochrome c1 precursor
PA3692	0.983340758	1.977038215	0.137778004	1	lptF	Lipotoxon F, LptF
PA2565	-1.949472418	0.258910895	0.13787392	1	--	hypothetical protein
PA3501	-1.949472418	0.258910895	0.13787392	1	--	hypothetical protein
PA0840	0.988319699	1.983873036	0.138056384	1	--	probable oxidoreductase
PA3721	0.996220786	1.994767753	0.138092305	1	nalC	NalC
PA4032	0.993473724	1.990973093	0.138853246	1	--	probable two-component response regulator
PA0602	-0.982167111	0.506218764	0.139109146	1	--	probable binding protein component of ABC transporter
PA4917	0.981438568	1.974433213	0.139428618	1	nadD2	nicotinate mononucleotide adenylyltransferase NadD2
PA1552.1	-1.139206773	0.454009134	0.139550043	1	ccoQ1	Cytochrome c oxidase, cbb3-type, CcoQ subunit
PA4638	-1.139206773	0.454009134	0.139550043	1	--	hypothetical protein
PA4475	0.974469769	1.964918902	0.140352152	1	--	conserved hypothetical protein
PA1889	1.013035878	2.018153456	0.140984863	1	--	hypothetical protein
PA1337	-0.972744333	0.509535888	0.141335318	1	ansB	glutaminase-asparaginase
PA4350	1.154284462	2.225739057	0.141526368	1	olsB	OlsB
PA3915	0.970533816	1.959565526	0.14191517	1	moaB1	molybdopterin biosynthetic protein B1
PA1223	0.994580535	1.992501119	0.142440174	1	--	probable transcriptional regulator
PA0513	-0.970910105	0.510184118	0.143490396	1	nirG	NirG
PA2697	-1.801403283	0.286895395	0.143888808	1	--	hypothetical protein
PA1803	0.963278473	1.949735569	0.144069116	1	lon	Lon protease
PA0518	-0.963784941	0.512710042	0.144341405	1	nirM	cytochrome c-551 precursor
PA2176	1.1988089	2.295500744	0.145295824	1	--	hypothetical protein
PA0299	-0.960849585	0.513754281	0.145318269	1	spuC	Polyamine:pyruvate transaminase
PA0094	-0.992239256	0.502696916	0.145385447	1	eagT6	EagT6
PA0664	-0.966471945	0.511756013	0.145530496	1	--	hypothetical protein
PA1562	0.959404473	1.94450706	0.146426062	1	acnA	aconitate hydratase 1
PA4155	1.031314138	2.043885161	0.146714097	1	--	hypothetical protein
PA3366	0.965073069	1.952162391	0.146994462	1	amiE	aliphatic amidase
PA1915	0.979596983	1.971914477	0.147147371	1	--	hypothetical protein
PA5297	0.972730119	1.962550965	0.147303813	1	poxB	pyruvate dehydrogenase (cytochrome)
PA1297	-0.972658687	0.509566137	0.147771181	1	--	probable metal transporter
PA2540	-0.961432736	0.513546658	0.147876456	1	--	conserved hypothetical protein
PA3877	0.953474973	1.936531505	0.148191666	1	narK1	nitrite extrusion protein 1
PA3819	0.966931243	1.954678373	0.148522678	1	--	conserved hypothetical protein
PA2167	1.552929952	2.934124223	0.148529576	1	--	hypothetical protein
PA0941	1.503726162	2.835741769	0.148529576	1	--	hypothetical protein
PA0105	1.028257492	2.039559354	0.149201805	1	coxB	cytochrome c oxidase, subunit II
PA4427	-0.956546344	0.515288984	0.149305716	1	sspB	stringent starvation protein B
PA2019	-0.974083595	0.509063102	0.151134996	1	mexX	Resistance-Nodulation-Cell Division (RND) multidrug efflux membrane fusion protein MexX precursor
PA3365	0.967577169	1.955553722	0.151172517	1	--	probable chaperone
PA2121	0.99765346	1.996749649	0.151248019	1	--	probable transcriptional regulator
PA2122	1.065456855	2.092832507	0.15146964	1	--	hypothetical protein
PA3670	-0.963325014	0.512873518	0.151793738	1	--	hypothetical protein
PA3444	1.005447128	2.007565597	0.152755093	1	--	conserved hypothetical protein
PA4751	0.942376572	1.921691263	0.152781737	1	ftsH	cell division protein FtsH
PA3956	-0.948438907	0.518192878	0.154851159	1	--	hypothetical protein
PA2410	-1.074101385	0.474966812	0.154989944	1	fpvF	FpvF
PA3386	-0.980882873	0.506669583	0.155001014	1	--	conserved hypothetical protein
PA1835	-1.112178685	0.462594916	0.155006731	1	--	hypothetical protein
PA2328	-0.951232107	0.517190576	0.156271597	1	--	hypothetical protein
PA5427	0.935041454	1.911945572	0.156295076	1	adhA	alcohol dehydrogenase
PA2830	0.934947785	1.91182144	0.156459163	1	htpX	heat shock protein HtpX
PA0040	-0.969402268	0.510717618	0.156871658	1	--	conserved hypothetical protein
PA5040	-0.932725482	0.523867736	0.156952363	1	pilQ	Type 4 fimbrial biogenesis outer membrane protein PilQ precursor
PA2266	-0.932329946	0.524011382	0.157956835	1	--	probable cytochrome c precursor
PA3483	-0.938845422	0.521650186	0.158152613	1	--	hypothetical protein
PA0062	0.990058002	1.986264845	0.158938161	1	--	hypothetical protein
PA3678	0.94891107	1.930415052	0.159007862	1	mexL	MexL
PA2936	-1.19707909	0.436157442	0.160737957	1	--	hypothetical protein
PA0979	-4.969651293	0.031914342	0.161490683	1	--	conserved hypothetical protein
PA3429	0.967268138	1.955134878	0.161567473	1	--	probable epoxide hydrolase
PA4895	1.098165795	2.140823407	0.1619095	1	--	probable transmembrane sensor
PA2144	1.043987669	2.061919014	0.1619095	1	glgP	glycogen phosphorylase
PA0812	1.151685738	2.221733444	0.16219434	1	--	hypothetical protein
PA4814	1.151685738	2.221733444	0.16219434	1	fadH2	2,4-dienoyl-CoA reductase FadH2
PA2444	-0.931632299	0.524264841	0.162905178	1	glyA2	serine hydroxymethyltransferase
PA0200	0.929077368	1.904057924	0.162936144	1	--	hypothetical protein
PA5044	-0.919452756	0.528709533	0.162957726	1	pilM	type 4 fimbrial biogenesis protein PilM
PA0854	0.924897898	1.898549873	0.164015621	1	fumC2	fumarate hydratase
PA2915	0.937329229	1.914979873	0.164356396	1	--	hypothetical protein
PA4619	0.918970563	1.890765654	0.164647311	1	--	probable c-type cytochrome
PA4128	-1.060794488	0.479368001	0.164737041	1	--	conserved hypothetical protein
PA2495	-0.961688506	0.513455622	0.164796871	1	oprN	Multidrug efflux outer membrane protein OprN precursor
PA2983	-0.919189282	0.528806098	0.164900898	1	--	probable tolQ-type transport protein
PA0413	-0.914416817	0.530558296	0.165097731	1	chpA	component of chemotactic signal transduction system
PA2300	0.957997367	1.942611446	0.165422838	1	chiC	chitinase
PA1144	-1.231040177	0.426010184	0.165529428	1	--	probable major facilitator superfamily (MFS) transporter
PA5539	1.204829235	2.305099834	0.165529428	1	--	RidA subfamily protein
PA3728	-0.916040138	0.529961647	0.165569984	1	--	hypothetical protein
PA0080	-0.966562459	0.511723907	0.165584089	1	tssJ1	TssJ1
PA4110	0.920724473	1.893065688	0.167579879	1	ampC	beta-lactamase precursor
PA0525	-0.905924535	0.533690585	0.169100339	1	--	probable dinitrification protein NorD
PA2126	0.909343584	1.878190741	0.17016402	1	cgrC	cupA gene regulator C, CgrC
PA3688	1.116999899	2.168954666	0.170177694	1	--	hypothetical protein
PA2486	1.025249592	2.035311471	0.170644061	1	ptrC	Pseudomonas type III repressor gene C, PtrC
PA3097	-0.924439043	0.526885345	0.170653559	1	xcpX	general secretion pathway protein K
PA2454	-0.90430128	0.534291407	0.172666718	1	--	hypothetical protein
PA1036	-0.906641296	0.533425502	0.173529945	1	--	hypothetical protein
PA1078	0.904823017	1.872314793	0.173669979	1	flgC	flagellar basal-body rod protein FlgC
PA3521	-1.121015924	0.459769948	0.173950663	1	opmE	OpmE
PA4167	1.112332034	2.161948316	0.173950663	1	--	probable oxidoreductase
PA1408	0.916027195	1.88691207	0.174245662	1	--	hypothetical protein
PA2163	1.391926649	2.62428908	0.174455762	1	--	hypothetical protein
PA4841	0.89783333	1.863265589	0.17494146	1	--	conserved hypothetical protein
PA5285	-0.911692831	0.531561001	0.175124958	1	sutA	SutA
PA0412	-0.892461927	0.538694064	0.176165641	1	pilK	methyltransferase PilK
PA2685	-0.899654201	0.536015193	0.176456308	1	vgrG4	VgrG4
PA2435	-0.897732321	0.536729719	0.176487058	1	--	probable cation-transporting P-type ATPase
PA3905	-1.26776331	0.415303141	0.177284493	1	tecT	type VI effector chaperone for Tox-Rease, TecT
PA0515	-0.887855143	0.54041696	0.178149504	1	--	probable transcriptional regulator
PA0414	-0.88861076	0.540133989	0.178382986	1	chpB	probable methylesterase
PA3315	-0.902652677	0.534902304	0.178909266	1	--	probable permease of ABC transporter
PA4736	-1.059533425	0.4797872	0.17892163	1	--	hypothetical protein
PA1826	0.945753777	1.926195019	0.179069597	1	--	probable transcriptional regulator
PA2775	-0.905769125	0.533748078	0.179374439	1	tsi4	Tsi4
PA4320	-0.887952443	0.540380514	0.179595199	1	--	hypothetical protein
PA0462	0.893441797	1.857602472	0.180356999	1	--	hypothetical protein
PA3379	1.460525303	2.752085521	0.18037156	1	--	conserved hypothetical protein
PA2937	-1.326875394	0.398630667	0.18037156	1	--	hypothetical protein
PA4328	0.884273856	1.845835334	0.183039032	1	--	hypothetical protein
PA1662	-0.908886001	0.532596185	0.183105725	1	clpV2	clpV2
PA4934	-0.877255262	0.544402176	0.183478456	1	rpsR	30S ribosomal protein S18
PA1356	1.512650421	2.853337537	0.183671547	1	--	hypothetical protein
PA4060	0.991770691	1.988624231	0.184096692	1	--	hypothetical protein
PA3535	-0.972892183	0.509483672	0.184662249	1	--	probable serine protease
PA4739	-0.957435526	0.514971492	0.184777604	1	--	conserved hypothetical protein
PA1080	0.874130847	1.832903519	0.184794917	1	flgE	flagellar hook protein FlgE
PA2778	0.901760926	1.868345058	0.186141038	1	--	hypothetical protein
PA0987	1.039413791	2.055392318	0.186153175	1	--	conserved hypothetical protein
PA4319	-0.879692531	0.543483247	0.186327264	1	--	conserved hypothetical protein
PA1646	0.899512167	1.865435098	0.186689319	1	--	probable chemotaxis transducer
PA4773	-0.915691796	0.530089623	0.186755348	1	speD2	SpeD2
PA0365	0.917363284	1.88866036	0.18692169	1	laoB	LaoB
PA0843	2.593032095	6.033654533	0.186956522	1	plcR	phospholipase accessory protein PlcR precursor
PA2819	2.593032095	6.033654533	0.186956522	1	--	hypothetical protein
PA0725	-2.296589513	0.203543702	0.186956522	1	--	hypothetical protein of bacteriophage Pf1
PA2309	-2.296589513	0.203543702	0.186956522	1	--	hypothetical protein
PA2451	1.586692632	3.003599865	0.187025842	1	--	hypothetical protein
PA1353	-1.514365929	0.350050281	0.187025842	1	--	hypothetical protein
PA3660	0.873429721	1.832012975	0.187135486	1	--	probable sodium/hydrogen antiporter
PA3347	0.877235778	1.836852495	0.187234745	1	hsbA	HptB-dependent secretion and biofilm anti anti-sigma factor HsbA
PA2312	1.150623153	2.220097679	0.187313648	1	--	probable transcriptional regulator
PA3840	0.886438167	1.848606508	0.187411948	1	--	conserved hypothetical protein
PA0869	0.87386696	1.832568288	0.187415646	1	pbpG	D-alanyl-D-alanine-endopeptidase
PA3727	-1.014497304	0.495000777	0.188369775	1	--	hypothetical protein
PA4935	-0.866237431	0.54857568	0.188433483	1	rpsF	30S ribosomal protein S6
PA4547	-0.870689288	0.546885498	0.188569323	1	pilR	two-component response regulator PilR
PA3100	-0.900557755	0.535679594	0.189089472	1	xcpU	General secretion pathway outer membrane protein H precursor
PA2248	0.866737557	1.823534579	0.189294329	1	bkdA2	2-oxoisovalerate dehydrogenase (beta subunit)
PA3767	0.876218808	1.835558136	0.189338129	1	--	conserved hypothetical protein
PA2174	1.850492216	3.606232008	0.18998381	1	--	hypothetical protein
PA2308	1.850492216	3.606232008	0.18998381	1	--	probable ATP-binding component of ABC transporter
PA4103	1.850492216	3.606232008	0.18998381	1	--	hypothetical protein
PA3740	0.909779354	1.878758139	0.190209756	1	--	hypothetical protein
PA0845	0.973557981	1.963677459	0.19053018	1	cerN	CerN
PA1981	1.149960086	2.219077549	0.190994648	1	--	hypothetical protein
PA2255	2.087674807	4.250624472	0.191275791	1	pvcB	paerucumarin biosynthesis protein PvcB
--	-1.782149166	0.290749947	0.191275791	1	prrH	PrrH
PA2494	-0.874968646	0.545265716	0.191752991	1	mexF	Resistance-Nodulation-Cell Division (RND) multidrug efflux transporter MexF
PA4054	0.860500412	1.815667982	0.192388122	1	ribB	GTP cyclohydrolase II / 3,4-dihydroxy-2-butanone 4-phosphate synthase
PA2916	0.934811449	1.91164078	0.192920092	1	--	hypothetical protein
PA0693	1.057056339	2.080681784	0.193363993	1	exbB2	transport protein ExbB2
PA5122	-0.863890698	0.549468736	0.193634965	1	--	hypothetical protein
PA2296	0.938867377	1.917022643	0.193769848	1	--	hypothetical protein
PA1575	-0.915216009	0.53026447	0.194111422	1	--	hypothetical protein
PA1215	0.969880299	1.958678076	0.194519217	1	--	hypothetical protein
PA4134	-1.098348429	0.467050861	0.194613284	1	--	hypothetical protein
PA1065	0.927393609	1.901837008	0.194796496	1	--	conserved hypothetical protein
PA4190	-0.897703389	0.536740483	0.194908625	1	pqsL	probable FAD-dependent monooxygenase
PA0277	-0.88623617	0.541023749	0.195134048	1	--	putative Zn-dependent peptidase
PA4121	1.149177496	2.217874137	0.195165871	1	--	conserved hypothetical protein
PA1913	0.863309261	1.819206433	0.19599436	1	--	hypothetical protein
PA3393	-0.850498578	0.554593042	0.196892866	1	nosD	NosD protein
PA0805	0.856604752	1.81077181	0.197119182	1	--	hypothetical protein
PA0394	0.852304002	1.805381841	0.197503043	1	--	conserved hypothetical protein
PA1663	-0.886437486	0.540948259	0.197971817	1	sfa2	Sfa2
PA2759	0.954937374	1.938495484	0.19963183	1	--	hypothetical protein
PA0529	0.848898482	1.801125216	0.199940137	1	--	conserved hypothetical protein
PA5546	0.851408646	1.804261745	0.200347944	1	--	conserved hypothetical protein
PA0490	0.885333062	1.847191016	0.200666964	1	--	hypothetical protein
PA0411	-0.841133408	0.55820486	0.201223596	1	pilJ	twitching motility protein PilJ
PA5406	-0.922856555	0.527463601	0.201280481	1	--	hypothetical protein
PA2541	-0.844206959	0.557016914	0.201636622	1	--	probable CDP-alcohol phosphatidyltransferase
PA4659	0.845392609	1.79675364	0.202533353	1	--	probable transcriptional regulator
PA3768	0.840976414	1.791262055	0.202721214	1	--	probable metallo-oxidoreductase
--	0.84925954	1.801576034	0.202759676	1	--	tRNA-Leu
PA2247	0.840114293	1.790191959	0.203077048	1	bkdA1	2-oxoisovalerate dehydrogenase (alpha subunit)
PA3897	-0.924782412	0.526759958	0.20310523	1	--	hypothetical protein
PA0713	-0.843849313	0.557155016	0.203646146	1	--	hypothetical protein
PA4546	-0.839497825	0.558838056	0.204158709	1	pilS	two-component sensor PilS
PA5363	-0.838372563	0.559274104	0.204193335	1	--	hypothetical protein
PA2960	-0.84759475	0.55571044	0.20426369	1	pilZ	type 4 fimbrial biogenesis protein PilZ
PA0459	0.837377222	1.786798839	0.204879183	1	--	probable ClpA/B protease ATP binding subunit
PA3476	-0.851310647	0.554280959	0.205252399	1	rhlI	autoinducer synthesis protein RhlI
PA1149	1.314419311	2.487022072	0.205414303	1	--	hypothetical protein
PA0240	1.147096059	2.214676624	0.205414303	1	--	probable porin
PA3774	1.147096059	2.214676624	0.205414303	1	--	histone deacetylase-like amidohydrolase
PA0328	-0.848984302	0.555175458	0.20548245	1	aaaA	arginine-specific autotransporter of Pseudomonas aeruginosa, AaaA
PA2825	0.848432609	1.800543692	0.20549185	1	ospR	OspR
PA4059	1.034881846	2.048945834	0.206387793	1	--	hypothetical protein
PA1639	-0.846835262	0.556003064	0.206603379	1	--	hypothetical protein
PA5404	-1.155479195	0.448917053	0.206863589	1	--	hypothetical protein
PA2998	-0.829294607	0.562804353	0.208360036	1	nqrB	Na+-translocating NADH:ubiquinone oxidoreductase subunit Nrq2
PA0778	0.835176055	1.78407474	0.2090963	1	icp	inhibitor of cysteine peptidase
PA5409	0.834076073	1.782714991	0.209386882	1	--	hypothetical protein
PA3038	0.833848975	1.782434392	0.209974443	1	opdQ	OpdQ
PA3397	-0.825590991	0.564251013	0.210010406	1	fprA	FprA
PA1079	0.833011155	1.781399575	0.2104731	1	flgD	flagellar basal-body rod modification protein FlgD
PA3064	-0.880886598	0.543033611	0.211062942	1	pelA	PelA
PA4849	-0.864350276	0.549293728	0.211754712	1	--	hypothetical protein
PA2956	-0.838242909	0.559324368	0.211775733	1	--	conserved hypothetical protein
PA4789	1.334976518	2.522713757	0.211790394	1	--	conserved hypothetical protein
PA1426	-1.190313122	0.438207742	0.211790394	1	--	hypothetical protein
PA0762	0.821311651	1.767011772	0.212346588	1	algU	sigma factor AlgU
PA4785	0.860667917	1.815878804	0.213069188	1	--	probable acyl-CoA thiolase
PA4752	0.820682496	1.766241351	0.213549642	1	ftsJ	cell division protein FtsJ
PA0315	0.821751822	1.767550975	0.213789497	1	--	hypothetical protein
PA1612	-0.854556576	0.55303528	0.214693062	1	--	hypothetical protein
PA4586	-1.057856872	0.480345084	0.215096039	1	--	hypothetical protein
PA4171	1.019716505	2.027520505	0.215096039	1	--	probable protease
PA1473	0.871189661	1.829170632	0.215145957	1	--	hypothetical protein
PA4385	0.814716778	1.75895281	0.215352039	1	groEL	GroEL protein
PA1480	-0.815827108	0.568082707	0.215434191	1	ccmF	cytochrome C-type biogenesis protein CcmF
PA0162	0.815093129	1.759411722	0.216515548	1	opdC	histidine porin OpdC
PA3930	-0.816338263	0.567881468	0.217290564	1	cioA	cyanide insensitive terminal oxidase
PA2761	-0.864694665	0.549162621	0.217857578	1	--	hypothetical protein
PA2689	-1.153931275	0.449398971	0.217929755	1	pfeE	esterase, PfeE
PA1081	0.814422437	1.758593982	0.218082056	1	flgF	flagellar basal-body rod protein FlgF
PA0446	0.822594361	1.768583533	0.21921713	1	--	conserved hypothetical protein
PA0774	-0.811611974	0.569744906	0.219986366	1	--	conserved hypothetical protein
PA5267	1.010647831	2.014815635	0.220226314	1	hcpB	secreted protein Hcp
PA3095	-0.829339274	0.562786929	0.220809556	1	xcpZ	general secretion pathway protein M
PA0763	0.806679517	1.74918092	0.22108435	1	mucA	anti-sigma factor MucA
PA3729	-0.815060085	0.568384814	0.22113343	1	--	conserved hypothetical protein
PA4093	0.877884136	1.837678176	0.221547475	1	--	hypothetical protein
PA4933	-0.803466575	0.572970761	0.221787443	1	--	hypothetical protein
PA0146	0.912300879	1.882044682	0.221791061	1	--	conserved hypothetical protein
PA0990	0.918890817	1.890661143	0.22183653	1	--	conserved hypothetical protein
PA2471	0.918890817	1.890661143	0.22183653	1	--	conserved hypothetical protein
PA3515	0.918890817	1.890661143	0.22183653	1	--	hypothetical protein
PA3238	0.807794884	1.750533758	0.222491209	1	--	putative lipase
PA3257	0.80260535	1.744248206	0.222530452	1	algO	AlgO
PA2897	0.802586776	1.74422575	0.222957606	1	--	probable transcriptional regulator
PA3063	-0.885019039	0.541480377	0.223696182	1	pelB	PelB
PA3669	-0.822862783	0.565319049	0.223696422	1	--	hypothetical protein
PA0912	1.082430183	2.117600122	0.224728202	1	--	hypothetical protein
PA2260	0.800373253	1.741551641	0.225199301	1	--	hypothetical protein
PA3690	-0.800728778	0.574059118	0.226458881	1	--	probable metal-transporting P-type ATPase
PA3455	0.799341705	1.740306852	0.226551654	1	--	conserved hypothetical protein
PA1729	0.79913137	1.740053146	0.226693809	1	--	conserved hypothetical protein
PA4117	0.79535195	1.735500704	0.22789344	1	bphP	bacterial phytochrome, BphP
PA3496	-0.83353427	0.561152862	0.228079181	1	--	hypothetical protein
PA1427	1.39825547	2.63582661	0.228157586	1	--	hypothetical protein
PA4977	0.841564921	1.7919929	0.228508007	1	aruI	2-ketoarginine decarboxylase, AruI
PA4321	-0.800233422	0.574256258	0.229226725	1	--	hypothetical protein
PA3305	0.797652327	1.738270166	0.229267508	1	--	hypothetical protein
PA3260	-0.799619458	0.574500694	0.229444363	1	--	probable transcriptional regulator
PA2007	0.817125297	1.76189176	0.229632835	1	maiA	maleylacetoacetate isomerase
PA2041	-0.825137217	0.564428516	0.229977679	1	--	Amino acid permease
PA4587	-0.78936657	0.578598076	0.230478373	1	ccpR	cytochrome c551 peroxidase precursor
PA1447	-0.941614388	0.520649943	0.230584113	1	fliQ	flagellar biosynthetic protein FliQ
PA4656	0.789931732	1.728992645	0.230858948	1	--	conserved hypothetical protein
PA4741	-0.787594384	0.579309254	0.231076937	1	rpsO	30S ribosomal protein S15
PA3420	0.86204081	1.817607647	0.231629714	1	--	probable transcriptional regulator
PA0558	0.794796129	1.734832204	0.232177966	1	--	conserved hypothetical protein
PA2371	-1.056394426	0.480832252	0.232557797	1	clpV3	ClpV3
PA2151	1.044743111	2.062998984	0.232557797	1	--	conserved hypothetical protein
PA4028	1.074685087	2.106262265	0.232646354	1	--	hypothetical protein
PA0737	0.892685922	1.856629468	0.232658788	1	--	hypothetical protein
PA5524	0.813260757	1.757178506	0.233044157	1	--	probable short-chain dehydrogenase
PA4430	-0.783869663	0.580806835	0.233094611	1	--	probable cytochrome b
PA4048	-0.797420434	0.575377043	0.233302352	1	--	hypothetical protein
PA1107	0.86411302	1.820220238	0.233372066	1	roeA	RoeA
PA4170	0.814512836	1.758704179	0.233437407	1	--	hypothetical protein
PA4073	-0.831854849	0.561806473	0.233692914	1	--	probable aldehyde dehydrogenase
PA2978	-0.789935461	0.578369965	0.233810271	1	ptpA	phosphotyrosine protein phosphatase
PA2793	-0.796940856	0.575568341	0.234048221	1	--	hypothetical protein
PA3730	-0.806157132	0.571903194	0.234080042	1	--	hypothetical protein
PA1944	0.796146697	1.736457014	0.234356535	1	--	hypothetical protein
PA4632	-0.784504985	0.580551121	0.234643763	1	--	putative Zn-dependent peptidase
PA1838	-0.784495588	0.580554902	0.235213958	1	cysI	sulfite reductase
PA3336	0.832776315	1.781109625	0.235470398	1	--	probable major facilitator superfamily (MFS) transporter
PA0915	-0.828043998	0.563292435	0.235470398	1	--	conserved hypothetical protein
PA2324	0.821533403	1.767283394	0.235886958	1	--	hypothetical protein
PA2883	0.833287582	1.781740932	0.236617885	1	--	hypothetical protein
PA4697	-0.821274897	0.565941604	0.236665568	1	--	hypothetical protein
PA4027	0.794448838	1.734414639	0.236794932	1	--	hypothetical protein
PA2863	0.972593343	1.962364912	0.237758447	1	lipH	lipase modulator protein
PA3615	0.781991737	1.719503124	0.237852049	1	--	hypothetical protein
PA5155	0.783987392	1.721883329	0.238421009	1	--	amino acid (lysine/arginine/ornithine/histidine/octopine) ABC transporter membrane protein
PA5191	0.815653999	1.760095853	0.238632511	1	--	hypothetical protein
PA1557	-0.77427223	0.584683495	0.23882125	1	ccoN2	Cytochrome c oxidase, cbb3-type, CcoN subunit
PA5171	0.773737012	1.709692669	0.239081011	1	arcA	arginine deiminase
PA5231	0.774182811	1.710221052	0.23933164	1	--	probable ATP-binding/permease fusion ABC transporter
PA5526	0.779966434	1.717090923	0.239897267	1	--	hypothetical protein
PA2369	-1.074252208	0.47491716	0.240055021	1	hsiG3	HsiG3
PA1922	1.035689618	2.050093371	0.240055021	1	--	probable TonB-dependent receptor
PA3098	-0.794051037	0.5767224	0.240069481	1	xcpW	general secretion pathway protein J
PA2781	-0.858206282	0.551637989	0.240647275	1	--	hypothetical protein
PA1759	0.773921425	1.709911224	0.240758633	1	--	probable transcriptional regulator
PA4971	0.771872663	1.707484714	0.241658162	1	aspP	adenosine diphosphate sugar pyrophosphatase
PA1150	-0.796066834	0.575917141	0.241839246	1	pys2	pyocin S2
PA2314	1.23251038	2.349755064	0.241983056	1	--	probable major facilitator superfamily (MFS) transporter
PA3404	1.065187128	2.092441266	0.241983056	1	--	probable outer membrane protein precursor
PA4837	0.797535716	1.73812967	0.241987854	1	cntO	CntO
PA5382	0.786102277	1.724409334	0.241991317	1	--	probable transcriptional regulator
PA4033	0.842706145	1.793410991	0.242005863	1	mucE	MucE
PA0367	0.784741511	1.722783619	0.242308825	1	laoR	LaoR
PA2089	-0.880888133	0.543033033	0.242629627	1	--	hypothetical protein
PA1503	0.816740909	1.761422389	0.242795307	1	--	hypothetical protein
PA4116	0.775280355	1.711522615	0.243113631	1	bphO	heme oxygenase, BphO
PA1346	0.87408636	1.832847001	0.243370008	1	--	hypothetical protein
PA3651	-0.768595298	0.586988727	0.243575258	1	cdsA	phosphatidate cytidylyltransferase
PA4937	0.765302789	1.699726695	0.244290504	1	rnr	exoribonuclease RNase R
PA1468	0.960230783	1.945621104	0.24466913	1	--	hypothetical protein
PA1763	0.960230783	1.945621104	0.24466913	1	--	hypothetical protein
PA0777	0.78463829	1.722660362	0.244795342	1	--	hypothetical protein
PA3055	0.786292038	1.724636165	0.245039456	1	--	hypothetical protein
PA3929	-0.772195193	0.585525865	0.24545519	1	cioB	cyanide insensitive terminal oxidase
PA1159	-0.764018982	0.588853647	0.24597223	1	--	probable cold-shock protein
PA4191	-0.825989602	0.564095135	0.246055107	1	--	isopenicillin-N synthase
PA4474	0.763525381	1.697633912	0.24605665	1	--	conserved hypothetical protein
PA4548	-0.767604927	0.587391817	0.246393804	1	--	probable D-amino acid oxidase
PA1003	0.788763409	1.72759304	0.246934171	1	mvfR	Transcriptional regulator MvfR
PA3679	-0.769521348	0.586612066	0.247120301	1	--	hypothetical protein
PA5032	-0.958489121	0.514595547	0.24777778	1	--	probable transcriptional regulator
PA3601	0.950287045	1.932257071	0.24777778	1	--	conserved hypothetical protein
PA5448	-0.768547111	0.587008333	0.24791527	1	wbpY	glycosyltransferase WbpY
PA3090	-0.919191364	0.528805335	0.247954108	1	--	hypothetical protein
PA4529	-0.761219062	0.589997578	0.248040268	1	coaE	dephosphocoenzyme A kinase
PA2676	1.025071473	2.035060201	0.248712734	1	--	probable type II secretion system protein
PA0514	-0.7608875	0.590133188	0.248777948	1	nirL	heme d1 biosynthesis protein NirL
PA4386	0.758467075	1.691692174	0.249108643	1	groES	GroES protein
PA3343	0.764304482	1.698550935	0.249309783	1	hsbD	diguanylate cyclase HsbD
PA0742	0.831101659	1.779043342	0.249459154	1	--	hypothetical protein
PA0829	0.942995648	1.922516057	0.24999423	1	--	probable hydrolase
PA1882	0.942995648	1.922516057	0.24999423	1	--	probable transporter
PA2027	0.942995648	1.922516057	0.24999423	1	--	hypothetical protein
PA1111	0.868972206	1.826361315	0.250424087	1	--	hypothetical protein
PA5100	0.758592068	1.691838746	0.25047899	1	hutU	urocanase
PA2302	-0.81785482	0.567284826	0.25146753	1	ambE	AmbE
PA1606	-1.391583401	0.381146253	0.251568225	1	--	hypothetical protein
PA2343	-1.391583401	0.381146253	0.251568225	1	mtlY	xylulose kinase
PA1082	0.754436922	1.686973045	0.252024691	1	flgG	flagellar basal-body rod protein FlgG
PA2346	-0.992392339	0.502643578	0.252505409	1	--	conserved hypothetical protein
PA0758	-0.755502789	0.592339915	0.25281725	1	--	hypothetical protein
PA1679	0.760550877	1.694137389	0.253030321	1	--	hypothetical protein
PA0304	-0.752027294	0.593768599	0.253779647	1	spuH	polyamine transport protein PotI
PA2011	0.768378701	1.70335448	0.254158961	1	liuE	3-hydroxy-3-methylglutaryl-CoA lyase
PA2728	-0.758714518	0.591022714	0.254331795	1	--	hypothetical protein
PA1837	-0.755289016	0.592427692	0.254498363	1	--	hypothetical protein
PA2959	-0.749454933	0.594828248	0.255008007	1	--	conserved hypothetical protein
PA4136	-0.777837387	0.583240421	0.255122967	1	--	probable major facilitator superfamily (MFS) transporter
PA1481	-0.75217606	0.593707375	0.255987339	1	ccmG	cytochrome C biogenesis protein CcmG
PA1932	0.931946439	1.90784827	0.256416111	1	--	probable hydroxylase molybdopterin-containing subunit
PA1655	0.748150783	1.679638524	0.25651108	1	--	probable glutathione S-transferase
PA3259.1	-0.76738908	0.587479706	0.256815966	1	--	Uncharacterized protein
PA4293	0.780875199	1.718172873	0.257181331	1	pprA	two-component sensor PprA
PA4354	0.927478562	1.901949	0.25750389	1	--	conserved hypothetical protein
PA4091	0.792301355	1.731834845	0.258872139	1	hpaA	4-hydroxyphenylacetate 3-monooxygenase large chain
PA3114	-0.743850857	0.597143322	0.258925117	1	truA	tRNA-pseudouridine synthase I
PA1403	-0.860733119	0.550672657	0.259693811	1	--	probable transcriptional regulator
PA3081	-0.740502329	0.598530915	0.260840218	1	--	conserved hypothetical protein
PA1500	0.813769575	1.757798347	0.260902326	1	--	probable oxidoreductase
PA4352	0.739928853	1.670093475	0.261102028	1	--	conserved hypothetical protein
PA4525	-0.747807048	0.595508065	0.261342388	1	pilA	type 4 fimbrial precursor PilA
PA4970	0.746514707	1.677734824	0.261395821	1	--	conserved hypothetical protein
PA5218	0.767746741	1.702608503	0.26162858	1	--	probable transcriptional regulator
PA1597	0.739381041	1.669459437	0.262179161	1	--	hypothetical protein
PA0572	-0.750610938	0.594351814	0.262370451	1	--	hypothetical protein
PA3586	-0.973296124	0.509341042	0.262816068	1	--	probable hydrolase
--	-0.973296124	0.509341042	0.262816068	1	--	tRNA-Thr
PA3650	-0.737062553	0.599959677	0.263109955	1	dxr	1-deoxy-d-xylulose 5-phosphate reductoisomerase
PA5217	0.745662174	1.676743691	0.263150929	1	--	putative binding protein of iron ABC transporter
PA3101	-0.753770121	0.593051739	0.263491795	1	xcpT	general secretion pathway protein G
PA1312	0.750518881	1.682397814	0.263665967	1	--	probable transcriptional regulator
PA2534	0.764657007	1.69896603	0.264108641	1	--	probable transcriptional regulator
PA0471	0.809054344	1.752062626	0.264114443	1	fiuR	FiuR
PA3045	0.844359856	1.795467895	0.264288238	1	rocA2	Two-component response regulator, RocA2
PA0506	0.732140643	1.661101975	0.265203869	1	--	probable acyl-CoA dehydrogenase
PA5106	0.73356353	1.662741079	0.266039764	1	--	conserved hypothetical protein
PA3314	-0.741925394	0.597940819	0.266516726	1	--	probable ATP-binding component of ABC transporter
PA3549	1.898025751	3.727028242	0.266666667	1	algJ	alginate o-acetyltransferase AlgJ
--	1.898025751	3.727028242	0.266666667	1	--	tRNA-Lys
PA1362	-1.592842315	0.331517673	0.266666667	1	--	hypothetical protein
PA1096	1.255807741	2.388008119	0.266750176	1	--	hypothetical protein
PA4107	1.255807741	2.388008119	0.266750176	1	efhP	EfhP
PA2313	-1.147782999	0.451318243	0.266750176	1	--	hypothetical protein
PA2417	0.744921422	1.675882988	0.26681797	1	--	probable transcriptional regulator
PA2727	-0.732732041	0.601763271	0.266939112	1	--	hypothetical protein
PA5043	-0.730365487	0.602751196	0.267000491	1	pilN	type 4 fimbrial biogenesis protein PilN
PA0338	-0.750423888	0.594428878	0.267192374	1	--	hypothetical protein
PA1555	-0.728083059	0.603705538	0.26787862	1	ccoP2	Cytochrome c oxidase, cbb3-type, CcoP subunit
PA1436	0.839246601	1.789115593	0.268826115	1	--	probable Resistance-Nodulation-Cell Division (RND) efflux transporter
PA5393	0.839246601	1.789115593	0.268826115	1	--	conserved hypothetical protein
PA3267	-0.7298872	0.602951055	0.269367973	1	--	hypothetical protein
PA3839	0.727535768	1.655808429	0.269793464	1	--	probable sodium:sulfate symporter
PA1202	0.765393672	1.699833773	0.270224664	1	--	probable hydrolase
PA3534	0.738880741	1.6688806	0.270546352	1	--	probable oxidoreductase
PA2347	0.997177749	1.996091354	0.270771224	1	--	hypothetical protein
PA3523	0.997177749	1.996091354	0.270771224	1	mexP	MexP
PA2211	0.906053735	1.873912689	0.271493316	1	--	conserved hypothetical protein
PA3553	-0.753384248	0.593210382	0.271742973	1	arnC	ArnC
PA1077	0.725639999	1.653634047	0.27178077	1	flgB	flagellar basal-body rod protein FlgB
PA2120	0.792169686	1.731676794	0.271816963	1	--	hypothetical protein
PA2071	0.743272741	1.673968918	0.271864789	1	fusA2	elongation factor G
PA0103	0.746427472	1.677633379	0.27238033	1	--	probable sulfate transporter
PA1822	-0.721576662	0.606434333	0.272425022	1	fimL	hypothetical protein
PA5228	0.7296038	1.65818365	0.273034137	1	--	conserved hypothetical protein
PA1516	0.763094611	1.697127097	0.273425619	1	--	hypothetical protein
PA1560	-0.739166613	0.59908532	0.273644584	1	--	hypothetical protein
PA0447	0.723637823	1.651340722	0.274151402	1	gcdH	glutaryl-CoA dehydrogenase
PA4592	-0.780829736	0.582031953	0.274374149	1	--	probable outer membrane protein precursor
PA2559	-0.724382475	0.60525606	0.274942149	1	--	hypothetical protein
PA2964	-0.71930216	0.60739117	0.275103228	1	pabC	4-amino-4-deoxychorismate lyase
PA4344	0.76269182	1.696653335	0.275194314	1	--	probable hydrolase
PA5041	-0.717899251	0.607982098	0.275253446	1	pilP	type 4 fimbrial biogenesis protein PilP
PA4236	0.71845865	1.645423154	0.275263866	1	katA	catalase
PA3963	0.746209396	1.67737981	0.275343925	1	--	probable transporter
PA3082	-0.717459358	0.608167506	0.275649517	1	gbt	glycine betaine transmethylase
PA4368	-0.742644137	0.597643002	0.276281715	1	--	hypothetical protein
PA3452	0.717141843	1.643921993	0.276286983	1	mqoA	malate:quinone oxidoreductase
PA1519	0.840145392	1.790230549	0.27639754	1	--	probable transporter
PA2837	-0.838355401	0.559280757	0.27639754	1	--	probable outer membrane protein precursor
PA2939	-0.838355401	0.559280757	0.27639754	1	--	probable aminopeptidase
PA1482	-0.720834277	0.606746473	0.276657208	1	ccmH	cytochrome C-type biogenesis protein CcmH
PA5374	0.717569461	1.644409329	0.276747851	1	betI	transcriptional regulator BetI
PA3340	0.721496994	1.648892099	0.276751926	1	--	hypothetical protein
PA2443	-0.717786369	0.608029671	0.27702572	1	sdaA	L-serine dehydratase
PA2829	-0.730428459	0.602724887	0.277058086	1	--	hypothetical protein
PA0320	-0.761353684	0.589942527	0.277086728	1	carO	calcium-regulated OB-fold protein CarO
PA0538	-0.718761689	0.607618757	0.277533859	1	dsbB	disulfide bond formation protein
PA1806	-0.716700566	0.608487459	0.277570418	1	fabI	NADH-dependent enoyl-ACP reductase
PA1595	-0.722047439	0.606236475	0.277620061	1	--	hypothetical protein
PA5481	-0.818491442	0.567034554	0.277817869	1	--	hypothetical protein
PA4875	0.743016808	1.673671984	0.277911528	1	--	hypothetical protein
PA1138	-0.771004097	0.586009478	0.279363987	1	--	probable transcriptional regulator
PA0408	-0.711147279	0.61083419	0.279432636	1	pilG	twitching motility protein PilG
PA0764	0.710931913	1.636861111	0.279568071	1	mucB	negative regulator for alginate biosynthesis MucB
PA0208	0.722201976	1.649698037	0.279706944	1	mdcA	malonate decarboxylase alpha subunit
PA2997	-0.712074812	0.610441601	0.280228013	1	nqrC	Na+-translocating NADH:ubiquinone oxidoreductase subunit Nrq3
PA0050	-0.923791305	0.527121958	0.280417096	1	--	hypothetical protein
PA1665	-0.784429275	0.580581588	0.280418607	1	fha2	Fha2
PA2034	0.803635627	1.745494277	0.281613174	1	--	hypothetical protein
PA1086	0.72526878	1.653208607	0.281715966	1	flgK	flagellar hook-associated protein 1 FlgK
PA1420	-0.744707484	0.596788862	0.282007123	1	--	hypothetical protein
PA1147	0.946105178	1.926664244	0.282110913	1	--	probable amino acid permease
PA0699	-0.941999475	0.520510988	0.282110913	1	--	probable peptidyl-prolyl cis-trans isomerase, PpiC-type
PA2729	-0.725574787	0.604756055	0.28260495	1	--	hypothetical protein
PA1914	2.33555832	5.047462613	0.282608696	1	--	conserved hypothetical protein
PA2340	2.33555832	5.047462613	0.282608696	1	--	probable binding-protein-dependent maltose/mannitol transport protein
--	2.33555832	5.047462613	0.282608696	1	--	tRNA-Pro
PA0631	-2.039746833	0.243206412	0.282608696	1	--	hypothetical protein
PA4792	-0.714964723	0.609220028	0.282911443	1	--	conserved hypothetical protein
PA0588	0.709330037	1.635044654	0.283184987	1	--	conserved hypothetical protein
PA0051	0.88112784	1.841814594	0.283299187	1	phzH	potential phenazine-modifying enzyme
PA2045	0.747849129	1.679287363	0.283596931	1	--	conserved hypothetical protein
PA0125	1.274002584	2.418315683	0.283652797	1	--	ParD antitoxin
PA1237	1.274002584	2.418315683	0.283652797	1	--	probable multidrug resistance efflux pump
--	-1.200738799	0.435052436	0.283652797	1	--	tRNA-Val
PA0484	0.772302502	1.707993521	0.283728798	1	--	conserved hypothetical protein
PA0652	-0.705112251	0.613394761	0.283855568	1	vfr	transcriptional regulator Vfr
PA4530	-0.714269541	0.60951366	0.284000186	1	--	conserved hypothetical protein
PA5441	-0.705269481	0.613327915	0.284568425	1	--	hypothetical protein
PA2433	0.978346415	1.970205908	0.285115432	1	--	hypothetical protein
PA1541	0.730039204	1.658684165	0.285533879	1	--	probable drug efflux transporter
PA1891	4.722184158	26.3948426	0.285714286	1	--	hypothetical protein
PA2924	4.722184158	26.3948426	0.285714286	1	hisQ	histidine transport system permease HisQ
PA1258	-4.569880288	0.042104543	0.285714286	1	lhpM	Permease of ABC transporter, LhpM
PA1780	-4.569880288	0.042104543	0.285714286	1	nirD	assimilatory nitrite reductase small subunit
PA1899	-4.569880288	0.042104543	0.285714286	1	phzA2	probable phenazine biosynthesis protein
PA1983	-4.569880288	0.042104543	0.285714286	1	exaB	cytochrome c550
PA2368	-4.569880288	0.042104543	0.285714286	1	hsiF3	HsiF3
PA3380	-4.569880288	0.042104543	0.285714286	1	--	conserved hypothetical protein
--	-4.569880288	0.042104543	0.285714286	1	P32	P32
PA2812	0.70763355	1.63312311	0.285738023	1	--	probable ATP-binding component of ABC transporter
PA0415	-0.707444915	0.612403777	0.286025377	1	chpC	probable chemotaxis protein
PA0410	-0.701221132	0.615051392	0.286182893	1	pilI	twitching motility protein PilI
PA4879	0.708323369	1.633904168	0.286725871	1	--	conserved hypothetical protein
PA1517	0.714162348	1.640530422	0.287503176	1	--	conserved hypothetical protein
PA0883	-0.87658019	0.544656975	0.287651341	1	--	probable acyl-CoA lyase beta chain
PA4720	-0.702463022	0.614522176	0.287939166	1	trmA	tRNA (uracil-5-)-methyltransferase
PA1302	0.794284409	1.734216972	0.288344938	1	hxuA	HxuA
PA1598	-0.767493041	0.587437373	0.288344938	1	--	conserved hypothetical protein
PA1556	-0.697481441	0.616647769	0.288614083	1	ccoO2	Cytochrome c oxidase, cbb3-type, CcoO subunit
PA3348	0.696223541	1.620257981	0.289642309	1	cheR1	CheR1
PA0674	0.770078044	1.705362035	0.289684031	1	vreA	VreA
PA2446	-0.698057455	0.616401614	0.290147572	1	gcvH2	glycine cleavage system protein H2
PA0249	0.737192922	1.666929306	0.290282186	1	--	probable acetyltransferase
PA0452	0.868900244	1.826270218	0.290855867	1	--	probable stomatin-like protein
PA4932	-0.693536857	0.618336101	0.290945783	1	rplI	50S ribosomal protein L9
PA1601	0.693219157	1.616887337	0.291466246	1	--	probable aldehyde dehydrogenase
PA1291	-0.714498704	0.60941685	0.291701295	1	--	hypothetical protein
PA5475	0.693285564	1.616961764	0.292047209	1	--	hypothetical protein
PA3327	-0.797470294	0.575357158	0.292060062	1	--	probable non-ribosomal peptide synthetase
PA4318	-0.699755072	0.615676722	0.293037947	1	--	hypothetical protein
PA5206	0.694040689	1.617808324	0.293211657	1	argE	acetylornithine deacetylase
PA0878	0.865241512	1.82164459	0.293827715	1	--	hypothetical protein
PA3554	-0.699097157	0.615957554	0.293913462	1	arnA	ArnA
PA3794	-0.706132747	0.612961027	0.294925391	1	--	hypothetical protein
PA2035	0.708318829	1.633899027	0.295506552	1	--	probable decarboxylase
PA5039	-0.688528177	0.620486541	0.295927077	1	aroK	shikimate kinase
PA4311	0.705726688	1.630965979	0.296032943	1	--	conserved hypothetical protein
PA1638	-0.700079211	0.61553841	0.296454841	1	--	conserved hypothetical protein
PA1397	-0.717509791	0.608146247	0.296834781	1	--	probable two-component response regulator
PA1248	-0.813734507	0.568907298	0.296983397	1	aprF	Alkaline protease secretion outer membrane protein AprF precursor
PA0262	-0.87861151	0.543890635	0.297457372	1	vgrG2b	VgrG2b
PA0814	-0.87861151	0.543890635	0.297457372	1	--	Rid1 subfamily protein
PA2064	-1.053966378	0.481642172	0.29808108	1	pcoB	copper resistance protein B precursor
PA4775	-0.763613039	0.589019361	0.29842015	1	--	hypothetical protein
PA3795	0.69988978	1.624380688	0.30009781	1	--	probable oxidoreductase
PA3096	-0.687870224	0.620769584	0.300346097	1	xcpY	general secretion pathway protein L
PA3762	-0.687824977	0.620789053	0.300629091	1	--	hypothetical protein
PA2070	0.907987837	1.876426573	0.301975252	1	--	hypothetical protein
PA3190	-0.677677822	0.625170747	0.302233659	1	--	probable binding protein component of ABC sugar transporter
PA0939	1.143841208	2.209685745	0.302644776	1	--	hypothetical protein
PA4382	1.143841208	2.209685745	0.302644776	1	--	hypothetical protein
PA1518	0.698701003	1.623042753	0.302663181	1	--	conserved hypothetical protein
PA0436	0.682563484	1.604989083	0.302937877	1	--	probable transcriptional regulator
PA1451	-0.698883418	0.616048817	0.303366908	1	--	conserved hypothetical protein
PA4943	0.67506387	1.596667458	0.303769086	1	--	probable GTP-binding protein
PA2553	0.681607822	1.603926267	0.303824632	1	--	probable acyl-CoA thiolase
PA3021	-0.697639419	0.616580249	0.304254062	1	--	hypothetical protein
PA4978	0.704648031	1.629747013	0.304318835	1	--	hypothetical protein
PA2052	-0.721391905	0.606512	0.304518623	1	cynS	cyanate lyase
PA5449	-0.682855454	0.622931117	0.304649932	1	wbpX	glycosyltransferase WbpX
PA3120	0.686720934	1.60962089	0.304727404	1	leuD	3-isopropylmalate dehydratase small subunit
PA2469	0.724756622	1.652621821	0.304830024	1	--	probable transcriptional regulator
PA2044	-0.675054124	0.626308722	0.30489751	1	--	hypothetical protein
PA3745	-0.673948083	0.626789065	0.304988862	1	rpsP	30S ribosomal protein S16
PA0393	0.674172314	1.595681055	0.305161227	1	proC	pyrroline-5-carboxylate reductase
PA0111	-1.14019389	0.453698599	0.305221314	1	--	hypothetical protein
PA3990	-1.14019389	0.453698599	0.305221314	1	--	conserved hypothetical protein
PA4759	0.673922604	1.595404889	0.305379289	1	dapB	dihydrodipicolinate reductase
PA4359	0.742330944	1.672876502	0.305679796	1	--	conserved hypothetical protein
PA5547	0.68583126	1.608628583	0.308281547	1	--	conserved hypothetical protein
PA3236	0.84088578	1.791149527	0.308332614	1	betX	BetX
PA4788	0.84088578	1.791149527	0.308332614	1	--	hypothetical protein
PA1069	-0.674945428	0.626355912	0.308461161	1	--	hypothetical protein
PA4896	0.842033752	1.792575336	0.308509378	1	--	probable sigma-70 factor, ECF subfamily
PA2016	0.679856758	1.60198069	0.30857876	1	liuR	regulator of liu genes
PA1797	-0.732826315	0.60172395	0.309113431	1	--	hypothetical protein
--	0.731728037	1.660626973	0.309113431	1	--	tRNA-Asp
PA5529	0.669752955	1.590800538	0.310062765	1	--	probable sodium/proton antiporter
PA1624	0.668536717	1.589460007	0.310091494	1	--	hypothetical protein
PA5136	-0.669973954	0.628518034	0.310218706	1	--	hypothetical protein
PA3598	0.715605791	1.642172625	0.310483374	1	--	conserved hypothetical protein
PA1083	0.670918159	1.592085879	0.311451479	1	flgH	flagellar L-ring protein precursor FlgH
PA2751	0.734456829	1.663770946	0.311800803	1	--	conserved hypothetical protein
PA1667	-0.716995469	0.60836309	0.311800803	1	hsiJ2	HsiJ2
PA5368	-0.671904368	0.627677601	0.312682882	1	pstC	membrane protein component of ABC phosphate transporter
PA1733	0.692949261	1.616584882	0.313149848	1	--	conserved hypothetical protein
PA4225	-0.661973662	0.632013087	0.313283025	1	pchF	pyochelin synthetase
PA3693	-0.668198134	0.629292156	0.313709423	1	--	conserved hypothetical protein
PA0944	-0.669032077	0.628928502	0.31432256	1	purN	phosphoribosylaminoimidazole synthetase
PA5182	0.663212076	1.583604505	0.314410287	1	--	hypothetical protein
PA2708	0.75253572	1.684751395	0.314692394	1	--	hypothetical protein
PA2577	0.683296708	1.605804997	0.314722785	1	--	probable transcriptional regulator
PA0409	-0.661822872	0.632079148	0.314786133	1	pilH	twitching motility protein PilH
PA2395	0.915268817	1.885920443	0.315120563	1	pvdO	PvdO
PA0122	0.726232528	1.654313351	0.316206267	1	rahU	rahU
PA0186	0.68946014	1.612679936	0.316209699	1	--	probable binding protein component of ABC transporter
PA4760	0.657444758	1.577286524	0.316562077	1	dnaJ	DnaJ protein
PA4322	-0.661348039	0.632287218	0.316944978	1	--	conserved hypothetical protein
PA2815	0.664511405	1.585031383	0.317013346	1	--	probable acyl-CoA dehydrogenase
PA5023	0.660458006	1.580584325	0.31715328	1	--	conserved hypothetical protein
PA2598	0.715781266	1.642372375	0.317431134	1	--	hypothetical protein
PA2125	0.755067498	1.687710552	0.317703606	1	--	probable aldehyde dehydrogenase
PA5495	0.655668257	1.575345485	0.318069878	1	thrB	homoserine kinase
PA4078	-0.718972025	0.607530176	0.318157967	1	--	probable nonribosomal peptide synthetase
PA0061	0.676334791	1.598074638	0.318265287	1	--	hypothetical protein
PA4514	-0.668779391	0.629038668	0.318824996	1	--	probable outer membrane receptor for iron transport
PA2694	-0.73792707	0.599600267	0.318877465	1	trx2	Trx2
PA0740	0.716764428	1.643491993	0.319178942	1	sdsA1	SDS hydrolase SdsA1
PA5276	0.716764428	1.643491993	0.319178942	1	lppL	Lipopeptide LppL precursor
PA1669	-0.675125905	0.626277561	0.319367813	1	icmF2	IcmF2
PA2549	0.669310936	1.590313216	0.319751725	1	--	conserved hypothetical protein
PA1198	-0.657201275	0.634107227	0.319985574	1	--	conserved hypothetical protein
PA3392	-0.651964974	0.636412918	0.320576583	1	nosZ	nitrous-oxide reductase precursor
PA3632	-0.742569713	0.597673833	0.320749601	1	--	conserved hypothetical protein
PA3671	-0.712096979	0.610432221	0.320818683	1	--	probable permease of ABC transporter
PA1477	-0.656151608	0.634568755	0.320868607	1	ccmC	heme exporter protein CcmC
PA1326	0.658792383	1.578760559	0.321867615	1	ilvA2	threonine dehydratase, biosynthetic
PA0453	0.724293932	1.65209189	0.322494731	1	--	hypothetical protein
PA1968	-0.732504134	0.601858341	0.322725689	1	--	hypothetical protein
PA0081	-0.65480907	0.635159544	0.322970168	1	fha1	Fha1
PA1641	0.705188316	1.630357463	0.323305336	1	--	hypothetical protein
PA4466	0.656015114	1.575724279	0.323389751	1	--	probable phosphoryl carrier protein
PA0144	0.680901337	1.60314102	0.323667616	1	--	hypothetical protein
PA2147	0.888338295	1.851042853	0.323905052	1	katE	catalase HPII
PA2919	0.888338295	1.851042853	0.323905052	1	--	hypothetical protein
PA4304	-0.7197243	0.60721347	0.324125351	1	rcpA	RcpA
PA0392	0.64792764	1.566915781	0.324697873	1	--	conserved hypothetical protein
PA5422	0.652371752	1.571749988	0.324751626	1	--	hypothetical protein
PA3479	-0.765020023	0.588445202	0.325361687	1	rhlA	rhamnosyltransferase chain A
PA3360	0.741359122	1.671750006	0.325361687	1	--	probable secretion protein
PA0147	0.695022307	1.618909465	0.325528259	1	--	probable oxidoreductase
PA2482	0.647911438	1.566898184	0.325585057	1	--	probable cytochrome c
PA1143	0.813298047	1.757223925	0.325857832	1	--	hypothetical protein
PA2254	0.813298047	1.757223925	0.325857832	1	pvcA	paerucumarin biosynthesis protein PvcA
PA2232	0.646711843	1.565595857	0.326422523	1	pslB	PslB
PA4324	0.647165263	1.56608798	0.326631769	1	--	hypothetical protein
PA2866	0.649976322	1.569142442	0.327373911	1	mttC	secretion protein MttC
PA5271	0.676687316	1.598465178	0.327431052	1	--	hypothetical protein
PA1133	0.714723339	1.641168466	0.327823746	1	--	hypothetical protein
PA2026	0.643443154	1.562052728	0.327833804	1	--	conserved hypothetical protein
PA1076	0.644184029	1.562855105	0.328476035	1	--	hypothetical protein
PA5389	0.679984958	1.602123051	0.329199864	1	cdhR	CdhR, transcriptional regulator
PA4517	-0.650112264	0.637230725	0.330366897	1	--	conserved hypothetical protein
PA2166	-0.893706967	0.538229374	0.330406024	1	--	hypothetical protein
PA3449	-0.893706967	0.538229374	0.330406024	1	--	conserved hypothetical protein
PA4944	0.639083148	1.557339135	0.330879438	1	hfq	Hfq
PA0218	0.665140981	1.585723223	0.33122831	1	--	probable transcriptional regulator
PA2017	0.666186948	1.586873305	0.331741935	1	--	hypothetical protein
PA3430	0.650473312	1.569683085	0.331985569	1	--	probable aldolase
PA2794	0.678441391	1.600409825	0.332031605	1	--	pseudaminidase
PA1505	0.637039631	1.555134791	0.332481927	1	moaA2	molybdopterin biosynthetic protein A2
PA3473	-0.654712026	0.63520227	0.333009353	1	--	hypothetical protein
PA3743	-0.635226531	0.643839711	0.333069241	1	trmD	tRNA (guanine-N1)-methyltransferase
PA3613	0.635577305	1.553559294	0.333521172	1	--	hypothetical protein
PA2274	-0.720949382	0.606698066	0.333592998	1	--	hypothetical protein
PA2429	1.532769032	2.893406515	0.333680779	1	--	hypothetical protein
PA2672	1.532769032	2.893406515	0.333680779	1	--	probable type II secretion system protein
PA1168	-1.224260149	0.428016955	0.333680779	1	--	hypothetical protein
PA2031	-1.224260149	0.428016955	0.333680779	1	--	hypothetical protein
PA2067	-1.224260149	0.428016955	0.333680779	1	--	probable hydrolase
PA2384	-1.224260149	0.428016955	0.333680779	1	--	hypothetical protein
PA2926	-1.224260149	0.428016955	0.333680779	1	hisP	histidine transport protein HisP
PA4983	0.648534769	1.567575325	0.333851801	1	--	probable two-component response regulator
PA4058	0.651535545	1.570839242	0.335033735	1	--	hypothetical protein
PA2481	0.636949612	1.555037759	0.335179299	1	--	hypothetical protein
PA5101	-0.836012574	0.560189725	0.335400822	1	--	hypothetical protein
PA0548	-0.631699063	0.645415861	0.335777167	1	tktA	transketolase
PA2311	1.053265018	2.075221048	0.33587892	1	--	hypothetical protein
PA2516	0.885941766	1.84797055	0.33587892	1	xylZ	toluate 1,2-dioxygenase electron transfer component
PA5379	0.796963003	1.737439815	0.336063733	1	sdaB	L-serine dehydratase
PA1068	-0.636146953	0.643429081	0.336427871	1	--	probable heat shock protein (hsp90 family)
PA0587	0.647989104	1.56698254	0.336833019	1	--	conserved hypothetical protein
PA4067	-0.629695152	0.64631297	0.33707708	1	oprG	Outer membrane protein OprG precursor
PA5025	-0.634799468	0.644030328	0.337505272	1	metY	homocysteine synthase
PA1591	-0.638199581	0.642514278	0.337665067	1	--	hypothetical protein
PA2230	0.675895947	1.597588604	0.337704206	1	--	hypothetical protein
PA4374	-0.631735138	0.645399722	0.338421101	1	mexV	Resistance-Nodulation-Cell Division (RND) multidrug efflux membrane fusion protein MexV
PA0182	-0.653241126	0.635850221	0.338501795	1	--	probable short-chain dehydrogenase
PA5262	-0.63266438	0.644984153	0.338782688	1	fimS	FimS
PA5294	0.643829772	1.562471388	0.338917258	1	--	putative multidrug efflux pump
PA0809	0.729287713	1.65782039	0.339212339	1	--	probable transporter
PA0907	-0.705591441	0.613191056	0.339362174	1	alpA	lysis phenotype activator, AlpA
PA3122	0.635662765	1.553651324	0.339668408	1	--	probable transcriptional regulator
PA1441	0.626222425	1.543518126	0.340420854	1	--	putative flagellar hook-length control protein FliK
PA2268	-0.717562299	0.608124113	0.340729476	1	--	hypothetical protein
PA3635	-0.624467503	0.648659152	0.34124986	1	eno	enolase
PA1184	-0.639501826	0.641934576	0.341279749	1	--	probable transcriptional regulator
PA3102	-0.632359869	0.645120305	0.341289707	1	xcpS	general secretion pathway protein F
PA4578	-0.624595325	0.648601684	0.341351437	1	--	hypothetical protein
PA2445	-0.623092005	0.649277894	0.342353793	1	gcvP2	glycine cleavage system protein P2
PA4092	0.7869179	1.725384499	0.342552839	1	hpaC	4-hydroxyphenylacetate 3-monooxygenase small chain
PA3928	-0.759433285	0.590728333	0.3425966	1	--	hypothetical protein
PA5124	0.637427656	1.555553113	0.342886072	1	ntrB	two-component sensor NtrB
PA4469	0.8613822	1.816778075	0.343208477	1	--	hypothetical protein
PA0792	0.640044744	1.55837749	0.343326535	1	prpD	propionate catabolic protein PrpD
PA4989	0.645037798	1.563780256	0.343682267	1	--	probable transcriptional regulator
PA3115	-0.620920702	0.650255814	0.3438527	1	fimV	Motility protein FimV
PA3137	-0.643435415	0.640186689	0.344072996	1	--	probable major facilitator superfamily (MFS) transporter
PA3080	-0.624924016	0.648453929	0.344845328	1	--	hypothetical protein
PA4607	-0.626604969	0.647698825	0.344852582	1	--	hypothetical protein
PA5056	0.630886547	1.548516276	0.344995092	1	phaC1	poly(3-hydroxyalkanoic acid) synthase 1
PA2524	-0.648069411	0.638133682	0.34530046	1	czcS	CzcS
PA2503	-0.633909838	0.644427588	0.34536573	1	--	hypothetical protein
PA0501	0.624563839	1.541744649	0.345703765	1	bioF	8-amino-7-oxononanoate synthase
PA5434	-0.623072568	0.649286641	0.346679253	1	mtr	tryptophan permease
PA2261	0.620724316	1.537646975	0.346922476	1	--	probable 2-ketogluconate kinase
PA2699	0.716113143	1.642750229	0.347133614	1	--	hypothetical protein
PA4305	0.716113143	1.642750229	0.347133614	1	rcpC	RcpC
PA5402	-0.654099088	0.635472197	0.34713966	1	--	hypothetical protein
PA0265	-0.617307341	0.65188648	0.347194304	1	davD	glutaric semialdehyde dehydrogenase
PA0923	-0.622386815	0.649595338	0.347389335	1	dinB	DNA Polymerase IV, DinB
PA3850	-0.620436789	0.650473961	0.347855939	1	--	hypothetical protein
PA2265	-0.616374406	0.652308166	0.348181249	1	--	gluconate dehydrogenase
PA2086	-0.898323709	0.536509749	0.348276432	1	--	probable epoxide hydrolase
PA1236	0.844053692	1.795086907	0.348276432	1	--	probable major facilitator superfamily (MFS) transporter
PA3376	0.844053692	1.795086907	0.348276432	1	--	probable ATP-binding component of ABC transporter
PA4075	0.64924105	1.56834293	0.348512755	1	--	hypothetical protein
PA2093	-0.713059215	0.610025216	0.349298793	1	--	probable sigma-70 factor, ECF subfamily
PA4905	-0.713059215	0.610025216	0.349298793	1	vanB	vanillate O-demethylase oxidoreductase
PA2113	0.628862217	1.546344985	0.349712296	1	opdO	pyroglutamate porin OpdO
PA2450	-0.62710348	0.647475056	0.349742266	1	--	hypothetical protein
PA3753	0.617959773	1.534703303	0.35045788	1	--	conserved hypothetical protein
PA4959	-0.61231016	0.654148387	0.350797235	1	fimX	FimX
PA5450	-0.617629299	0.651741018	0.351157274	1	wzt	ABC subunit of A-band LPS efflux transporter
PA2655	0.671771804	1.593028198	0.352237251	1	--	hypothetical protein
PA4519	-0.61350816	0.653605414	0.352346759	1	speC	ornithine decarboxylase
PA3273	-0.677756791	0.625136528	0.352503515	1	--	hypothetical protein
PA2423	1.138031162	2.200804756	0.352672051	1	--	hypothetical protein
PA2462	-1.086468332	0.470912743	0.352672051	1	--	hypothetical protein
PA3328	-1.086468332	0.470912743	0.352672051	1	--	probable FAD-dependent monooxygenase
PA3591	-1.086468332	0.470912743	0.352672051	1	--	probable enoyl-CoA hydratase/isomerase
PA2702	-0.687918035	0.620749012	0.353018647	1	tse2	Tse2
PA3969	0.621509412	1.53848397	0.353030671	1	--	conserved hypothetical protein
PA1402	0.654369214	1.573927638	0.353575249	1	--	hypothetical protein
PA3829	0.643474912	1.562087114	0.35358069	1	--	hypothetical protein
PA4100	-0.677726704	0.625149565	0.353741236	1	--	probable dehydrogenase
PA2003	0.647532923	1.566487136	0.354532348	1	bdhA	3-hydroxybutyrate dehydrogenase
PA4412	-0.607968213	0.656120083	0.354779675	1	murG	UDP-N-acetylglucosamine--N-acetylmuramyl-(pentapeptide) pyrophosphoryl-undecaprenol N-acetylglucosamine transferase
PA1316	0.649496226	1.568620355	0.35488005	1	--	probable major facilitator superfamily (MFS) transporter
PA4717	0.614426614	1.530949414	0.354971281	1	--	conserved hypothetical protein
PA0038	0.610385709	1.526667314	0.355559747	1	--	hypothetical protein
PA4309	0.612301367	1.528695819	0.355706113	1	pctA	chemotactic transducer PctA
PA5077	-0.605603205	0.657196542	0.35605583	1	opgH	OpgH
PA4618	0.60712575	1.523221503	0.356406703	1	--	hypothetical protein
PA0192	0.704248178	1.62929538	0.356511304	1	--	probable TonB-dependent receptor
PA4080	0.704248178	1.62929538	0.356511304	1	--	probable response regulator
PA1873	0.764583564	1.698879543	0.356890529	1	--	hypothetical protein
PA1677	0.60716358	1.523261445	0.357100394	1	--	conserved hypothetical protein
PA0456	0.603515255	1.519414248	0.357432266	1	--	probable cold-shock protein
PA0491	0.61904426	1.535857387	0.357462842	1	--	probable transcriptional regulator
PA2977	-0.604682907	0.657615903	0.358089116	1	murB	UDP-N-acetylpyruvoylglucosamine reductase
PA4281	0.606150054	1.522191695	0.358791773	1	sbcD	exonuclease SbcD
PA3289	0.659689793	1.579742913	0.359247095	1	--	hypothetical protein
PA2784	-0.641936932	0.640851977	0.359488827	1	--	hypothetical protein
PA1746	0.606885625	1.522967996	0.359545097	1	--	hypothetical protein
PA3694	-0.633756639	0.644496023	0.359920169	1	--	hypothetical protein
PA2337	0.760977785	1.694638775	0.360003561	1	mtlR	transcriptional regulator MtlR
PA2315	-0.731218297	0.602395001	0.360003561	1	--	hypothetical protein
PA5287	0.601999015	1.517818217	0.36036759	1	amtB	ammonium transporter AmtB
PA0013	0.62769834	1.545097993	0.360740569	1	--	conserved hypothetical protein
PA2848	0.638785567	1.55701794	0.361201167	1	--	probable transcriptional regulator
PA0687	-0.92937562	0.525085543	0.361697181	1	hxcS	HxcS
PA4651	-0.92937562	0.525085543	0.361697181	1	cupE4	Pilin assembly chaperone CupE4
PA3607	-0.61736923	0.651858515	0.361730759	1	potA	polyamine transport protein PotA
PA0666	-0.601517197	0.659060496	0.361734794	1	--	conserved hypothetical protein
PA0416	-0.612920206	0.653871838	0.362000265	1	chpD	probable transcriptional regulator
PA3232	0.637125184	1.555227014	0.362107427	1	--	probable nuclease
PA0567	0.662748793	1.583096053	0.362282971	1	--	conserved hypothetical protein
PA0516	-0.596887243	0.661178977	0.362948413	1	nirF	heme d1 biosynthesis protein NirF
PA5438	0.597241578	1.512821297	0.363147366	1	--	probable transcriptional regulator
PA5286	-0.598103341	0.66062188	0.363200136	1	--	conserved hypothetical protein
PA4602	-0.596409746	0.661397847	0.36367488	1	glyA3	serine hydroxymethyltransferase
PA5016	-0.594733917	0.66216657	0.364392493	1	aceF	dihydrolipoamide acetyltransferase
PA4351	0.623512274	1.540621298	0.364774678	1	olsA	OlsA
PA3925	-0.60057417	0.659491436	0.364799663	1	--	probable acyl-CoA thiolase
PA4465	0.595398434	1.510889795	0.364819834	1	--	conserved hypothetical protein
PA3716	-0.594905327	0.662087901	0.365836929	1	--	hypothetical protein
PA0166	0.695331919	1.61925693	0.366049169	1	--	probable transporter
PA3556	-0.625979821	0.647979546	0.366266684	1	arnT	inner membrane L-Ara4N transferase ArnT
PA1783	-1.000664066	0.499769905	0.366587697	1	nasA	nitrate transporter
PA3406	-1.000664066	0.499769905	0.366587697	1	hasD	transport protein HasD
PA4549	-1.000664066	0.499769905	0.366587697	1	fimT	type 4 fimbrial biogenesis protein FimT
PA1303	-0.622893361	0.649367299	0.366998326	1	--	signal peptidase
PA1866	-0.602275019	0.658714394	0.367429309	1	--	hypothetical protein
PA4499	0.603667565	1.519574666	0.36803553	1	psdR	Pseudomonas dipeptide regulator, PdsR
PA4029	-0.593643706	0.662667143	0.368676531	1	--	conserved hypothetical protein
--	0.591529378	1.506843281	0.368752524	1	--	sRNA PA0805.1
PA5207	0.59559704	1.511097804	0.369043819	1	--	probable phosphate transporter
PA5317	0.590911874	1.506198459	0.369208032	1	dppA5	probable binding protein component of ABC dipeptide transporter
PA0171	-0.626062984	0.647942195	0.369379606	1	--	hypothetical protein
PA5226	0.814783515	1.759034179	0.369464418	1	--	hypothetical protein
PA0407	0.593181423	1.508569771	0.369894793	1	gshB	glutathione synthetase
PA0546	-0.587366435	0.665556738	0.370592299	1	metK	methionine adenosyltransferase
PA5042	-0.587224822	0.665622071	0.371080055	1	pilO	type 4 fimbrial biogenesis protein PilO
PA2065	-0.83512865	0.560533052	0.37125267	1	pcoA	copper resistance protein A precursor
PA3294	-0.83512865	0.560533052	0.37125267	1	vgrG4a	VgrG4a
PA3908	-0.83512865	0.560533052	0.37125267	1	tsiT	immunity protein, TsiT
PA5353	0.804920963	1.747050078	0.37125267	1	glcF	glycolate oxidase subunit GlcF
PA2453	-0.592337686	0.663267304	0.371305549	1	--	hypothetical protein
PA0890	-0.589017482	0.664795498	0.371949508	1	aotM	arginine/ornithine transport protein AotM
PA2760	-0.585010552	0.666644463	0.372329429	1	oprQ	OprQ
PA2021	1.679618372	3.203432012	0.37294686	1	--	hypothetical protein
PA2066	1.679618372	3.203432012	0.37294686	1	--	hypothetical protein
PA4306	1.679618372	3.203432012	0.37294686	1	flp	Type IVb pilin, Flp
PA1230	-1.374888882	0.385582403	0.37294686	1	--	hypothetical protein
PA1478	-1.374888882	0.385582403	0.37294686	1	--	hypothetical protein
PA2791	-1.374888882	0.385582403	0.37294686	1	--	hypothetical protein
PA2083	0.605753425	1.521773268	0.373139444	1	--	probable ring-hydroxylating dioxygenase subunit
PA4688	0.585971862	1.501049821	0.373397184	1	hitB	iron (III)-transport system permease HitB
PA2909	-0.615278108	0.652804041	0.37348922	1	--	hypothetical protein
PA2515	0.739794738	1.669938228	0.373690185	1	xylL	cis-1,2-dihydroxycyclohexa-3,4-diene carboxylate dehydrogenase
PA3180	0.620247977	1.537139369	0.373875598	1	--	hypothetical protein
PA2847	-0.618193163	0.651486341	0.373931213	1	--	conserved hypothetical protein
PA4467	0.635364615	1.553330276	0.374020449	1	--	hypothetical protein
PA4799	-0.633271568	0.644712756	0.374020449	1	--	hypothetical protein
PA1024	0.665229246	1.585820242	0.3745821	1	--	NADH:quinone reductase
PA2670	-0.709016237	0.611737136	0.374649303	1	--	hypothetical protein
PA3374	0.666706186	1.587444536	0.374649303	1	--	conserved hypothetical protein
PA2918	0.678766368	1.600770369	0.374655445	1	--	probable short-chain dehydrogenase
PA2559.1	0.675189887	1.59680693	0.374666073	1	srfA	SrfA
PA2566	0.675189887	1.59680693	0.374666073	1	--	conserved hypothetical protein
PA3035	0.675189887	1.59680693	0.374666073	1	--	probable glutathione S-transferase
PA2563	0.603708394	1.519617672	0.375274301	1	--	probable sulfate transporter
PA3207	0.603708394	1.519617672	0.375274301	1	--	hypothetical protein
PA2999	-0.582051197	0.668013333	0.375316754	1	nqrA	Na+-translocating NADH:ubiquinone oxidoreductase subunit Nrq1
PA1814	0.590764281	1.506044377	0.375775068	1	kerV	KerV
PA3865	0.584994296	1.500033058	0.375943078	1	--	putative periplasmic lysine-, arginine-, ornithine-binding protein
PA1620	0.60173093	1.517536199	0.376702096	1	--	hypothetical protein
PA2861	0.60173093	1.517536199	0.376702096	1	ligT	2'-5' RNA ligase
PA4685	-0.593710918	0.662636272	0.37676129	1	--	hypothetical protein
PA5202	-0.586251317	0.666071373	0.377315182	1	--	hypothetical protein
PA0145	0.621509874	1.538484463	0.377941296	1	--	hypothetical protein
PA3689	0.589064301	1.504270795	0.378275852	1	--	probable transcriptional regulator
PA2361	-0.599943251	0.659779908	0.378313788	1	icmF3	IcmF3
PA0704	0.587298311	1.502430557	0.378801385	1	--	probable amidase
PA3128	0.592592723	1.507954316	0.37899765	1	--	probable short-chain dehydrogenase
PA4876	0.590908271	1.506194697	0.379553308	1	osmE	osmotically inducible lipoprotein OsmE
PA1112	0.628313818	1.545757299	0.379704292	1	--	conserved hypothetical protein
PA4004	-0.580953048	0.668522004	0.380034169	1	--	conserved hypothetical protein
PA3103	-0.578013941	0.669885328	0.380326421	1	xcpR	general secretion pathway protein E
PA1483	-0.576343506	0.670661409	0.380474156	1	cycH	cytochrome c-type biogenesis protein
PA1676	0.584676623	1.499702796	0.380493718	1	--	hypothetical protein
PA0835	0.575198694	1.489882642	0.380544254	1	pta	phosphate acetyltransferase
PA3677	0.592832451	1.50820491	0.380590165	1	mexJ	MexJ
PA0589	0.582875789	1.497831971	0.381083582	1	--	conserved hypothetical protein
PA0475	0.584574893	1.49959705	0.381288724	1	--	probable transcriptional regulator
PA3349	0.574245212	1.488898299	0.381648489	1	--	probable chemotaxis protein
PA4431	-0.572503382	0.672448934	0.382629684	1	--	probable iron-sulfur protein
PA4161	-0.647172375	0.638530582	0.382987564	1	fepG	ferric enterobactin transport protein FepG
PA2934	0.671531652	1.592763044	0.383391424	1	cif	CFTR inhibitory factor, Cif
PA3503	-0.657877012	0.63381029	0.383391424	1	--	hypothetical protein
PA3744	-0.57096964	0.673164201	0.383813601	1	rimM	16S rRNA processing protein
PA2259	0.571095336	1.485651092	0.384690074	1	ptxS	transcriptional regulator PtxS
PA4910	-0.672264335	0.627521009	0.384797606	1	--	branched chain amino acid ABC transporter ATP binding protein
PA0028	-0.580256254	0.668844966	0.385163315	1	--	hypothetical protein
PA4002	-0.57433388	0.671596269	0.385325603	1	rodA	rod shape-determining protein
PA5114	-0.570795775	0.673245331	0.385399479	1	--	hypothetical protein
PA0891	-0.570273573	0.673489065	0.386310085	1	--	hypothetical protein
PA1654	0.567754017	1.482214268	0.386998405	1	--	probable aminotransferase
PA1923	0.722909474	1.650507247	0.387278944	1	--	hypothetical protein
PA1802	0.56665781	1.48108846	0.387373743	1	clpX	ClpX
PA1296	0.572512422	1.487111088	0.387399255	1	--	probable 2-hydroxyacid dehydrogenase
PA2352	-0.578111639	0.669839965	0.388071728	1	--	putative glycerophosphoryl diester phosphodiesterase
PA4588	-0.582528905	0.667792176	0.388341378	1	gdhA	glutamate dehydrogenase
PA2886	-0.607162713	0.656486517	0.388388708	1	atuA	expressed protein with apparent function in citronellol catabolism
PA0476	0.626839801	1.544178789	0.389201493	1	--	probable permease
PA3704	-0.565330366	0.675800646	0.389518062	1	wspE	probable chemotaxis sensor/effector fusion protein
PA0775	-0.569724513	0.67374543	0.38967542	1	--	conserved hypothetical protein
PA0886	0.716978633	1.64373603	0.389777813	1	--	probable C4-dicarboxylate transporter
PA3654	-0.564479408	0.676199377	0.389988135	1	pyrH	uridylate kinase
PA2339	1.30058848	2.463293407	0.390133159	1	--	probable binding-protein-dependent maltose/mannitol transport protein
PA3907	-0.990275579	0.503381611	0.390133159	1	tseT	TOX-REase-5 domain-containing effector, TseT
PA4097	-0.990275579	0.503381611	0.390133159	1	--	probable alcohol dehydrogenase (Zn-dependent)
PA3652	-0.563746896	0.676542797	0.39033075	1	uppS	undecaprenyl pyrophosphate synthetase
--	-0.621784389	0.649866647	0.390506964	1	--	tRNA-Gln
PA3597	0.714166515	1.640535161	0.390757335	1	--	probable amino acid permease
PA0780	0.574612085	1.489276969	0.390932807	1	pruR	proline utilization regulator
PA3363	0.613381757	1.529841041	0.391011693	1	amiR	aliphatic amidase regulator
PA2753	0.582221522	1.497152853	0.391069842	1	--	hypothetical protein
PA5534	0.642551361	1.561087453	0.39118091	1	--	hypothetical protein
PA0467	0.569942331	1.484464231	0.391301205	1	--	conserved hypothetical protein
PA0881	-0.787674778	0.579276973	0.39180647	1	--	hypothetical protein
PA4492	-0.564408603	0.676232564	0.391827282	1	magA	MagA
PA1992	0.592986721	1.508366193	0.392343647	1	ercS	ErcS
PA0760	-0.566621754	0.675195992	0.392374644	1	--	conserved hypothetical protein
PA0733	-0.58740773	0.665537688	0.392493778	1	--	probable pseudouridylate synthase
PA3292	-0.779312016	0.582644575	0.392904463	1	--	hypothetical protein
PA2046	0.770078306	1.705362344	0.392904463	1	--	hypothetical protein
PA1448	-0.576257532	0.670701377	0.39304647	1	fliR	flagellar biosynthetic protein FliR
PA0269	0.582065866	1.49699133	0.39326784	1	--	conserved hypothetical protein
PA0680	-0.834567153	0.560751254	0.393996384	1	hxcV	HxcV
PA5482	-0.834567153	0.560751254	0.393996384	1	--	hypothetical protein
PA2416	0.774067828	1.710084753	0.393996384	1	treA	periplasmic trehalase precursor
PA3780	0.774067828	1.710084753	0.393996384	1	--	hypothetical protein
PA5540	0.774067828	1.710084753	0.393996384	1	--	hypothetical protein
PA4140	-0.620107909	0.650622261	0.394018879	1	--	hypothetical protein
PA2662	0.559946724	1.474214776	0.394107696	1	--	conserved hypothetical protein
PA3439	0.560453549	1.474732765	0.39437716	1	folX	d-erythro-7,8-dihydroneopterin triphosphate epimerase
PA0474	1.017159904	2.023930716	0.394643219	1	--	hypothetical protein
PA1970	1.017159904	2.023930716	0.394643219	1	--	hypothetical protein
PA4653	1.017159904	2.023930716	0.394643219	1	cupE6	Adhesin-like protein CupE6
--	-0.943265024	0.52005459	0.394643219	1	--	tRNA-Asn
PA2935	-0.910523801	0.531991905	0.394949373	1	--	hypothetical protein
PA3298	-0.910523801	0.531991905	0.394949373	1	--	hypothetical protein
PA2721	0.779473269	1.716504059	0.394949373	1	--	hypothetical protein
PA4972	0.560347954	1.474624829	0.395180584	1	--	hypothetical protein
PA2342	0.954534357	1.937954041	0.395441413	1	mtlD	mannitol dehydrogenase
PA2514	0.954534357	1.937954041	0.395441413	1	antC	anthranilate dioxygenase reductase
--	0.954534357	1.937954041	0.395441413	1	--	-
PA2091	-0.832049986	0.561730488	0.395441413	1	--	hypothetical protein
PA0586	0.570314899	1.484847635	0.396194937	1	--	conserved hypothetical protein
PA0547	-0.55659836	0.679903377	0.396341188	1	--	probable transcriptional regulator
PA2826	0.607887922	1.52402643	0.39644456	1	--	probable glutathione peroxidase
PA3310	-0.567969027	0.674565749	0.39667415	1	--	conserved hypothetical protein
PA2779	0.603765081	1.519677382	0.397133694	1	--	hypothetical protein
PA1225	0.579110259	1.493927627	0.397200378	1	--	FAD-dependent NADPH:quinone reductase
PA0055	0.564269223	1.478638336	0.397370921	1	--	hypothetical protein
PA5408	0.580055806	1.494907073	0.397374022	1	--	hypothetical protein
PA1119	-0.558703777	0.678911874	0.398790471	1	yfiB	YfiB
PA3636	-0.553604827	0.681315613	0.398943574	1	kdsA	2-dehydro-3-deoxyphosphooctonate aldolase
PA0549	-0.555688869	0.68033213	0.399519107	1	--	hypothetical protein
PA1274	-0.561814683	0.677449503	0.399535618	1	--	conserved hypothetical protein
PA0395	-0.553128957	0.681540381	0.399567029	1	pilT	twitching motility protein PilT
PA1919	0.559811473	1.474076577	0.39980068	1	nrdG	class III (anaerobic) ribonucleoside-triphosphate reductase activating protein, 'activase', NrdG
PA1623	0.554438877	1.468597325	0.399809966	1	--	conserved hypothetical protein
PA4844	0.561065799	1.475358744	0.400137838	1	ctpL	CtpL
PA0352	-0.553539245	0.681346585	0.400784597	1	--	probable transporter
PA4279	-0.558435081	0.67903833	0.400913772	1	--	hypothetical protein
PA2032	-0.556973083	0.679726803	0.401172048	1	--	probable transcriptional regulator
PA3903	-0.551779874	0.682177996	0.401213073	1	prfC	peptide chain release factor 3
PA1674	-0.551876317	0.682132394	0.402484348	1	folE2	GTP cyclohydrolase I precursor
PA4064	0.56473144	1.479112144	0.402986904	1	--	probable ATP-binding component of ABC transporter
PA3422	0.699919958	1.624414666	0.403125301	1	--	hypothetical protein
PA3863	0.553942626	1.468092251	0.403141112	1	dauA	FAD-dependent catabolic D-arginine dehydrogenase, DauA
PA3872	-0.549323875	0.683340304	0.404119106	1	narI	respiratory nitrate reductase gamma chain
PA3136	0.595515281	1.511012171	0.404412148	1	--	probable secretion protein
PA0540	0.606695204	1.522766993	0.404471506	1	--	hypothetical protein
PA2917	0.56304608	1.477385251	0.404894444	1	--	probable transcriptional regulator
PA0948	-0.55174758	0.682193266	0.405000901	1	--	hypothetical protein
PA1829	0.564015558	1.478378374	0.405638756	1	--	hypothetical protein
PA0244	0.600954214	1.516719409	0.405703958	1	--	hypothetical protein
PA0849	-0.563478431	0.676668703	0.405880294	1	trxB2	thioredoxin reductase 2
PA1034	-0.567581797	0.674746832	0.406284233	1	--	hypothetical protein
PA3191	-0.547013233	0.684435628	0.406843016	1	gtrS	glucose transport sensor, GtrS
PA2237	0.550113665	1.464201051	0.406924494	1	pslG	PslG
PA3514	0.594710237	1.51016924	0.407034288	1	--	probable ATP-binding component of ABC transporter
PA1688	-0.549332721	0.683336114	0.407187157	1	--	hypothetical protein
PA0504	0.576386349	1.491109648	0.407239452	1	bioD	dethiobiotin synthase
PA5103	0.553779366	1.467926126	0.407242977	1	puuR	PuuR
PA1871	-0.71214183	0.610413244	0.407522825	1	lasA	LasA protease precursor
PA1738	0.557404227	1.471619019	0.407681528	1	--	probable transcriptional regulator
PA5108	0.592955861	1.508333929	0.408057178	1	--	hypothetical protein
PA2652	0.543722846	1.45772931	0.408168812	1	--	methyl-accepting chemotaxis protein
PA1300	-0.585331824	0.666496025	0.408310436	1	hxuI	HxuI
PA1429	0.54395215	1.457961022	0.408331109	1	--	probable cation-transporting P-type ATPase
PA2846	0.564790822	1.479173027	0.408790133	1	--	probable transcriptional regulator
PA1602	0.544431543	1.458445568	0.40906353	1	--	probable oxidoreductase
PA2695	-0.555227623	0.680549675	0.409171312	1	--	conserved hypothetical protein
PA5396	0.566134352	1.480551169	0.409346043	1	--	hypothetical protein
PA4784	0.559882539	1.474149191	0.409424333	1	--	probable transcriptional regulator
PA2996	-0.543188325	0.686252628	0.409513044	1	nqrD	Na+-translocating NADH:uniquinone oxidoreductase subunit Nqr4
PA4640	-0.54101881	0.687285387	0.409722129	1	mqoB	malate:quinone oxidoreductase
PA0468	0.546236397	1.460271268	0.410024112	1	--	hypothetical protein
PA0544	0.550738716	1.464835557	0.410314675	1	--	hypothetical protein
PA3626	-0.540916484	0.687334136	0.411165844	1	--	conserved hypothetical protein
PA4182	0.554880684	1.469047133	0.41123457	1	--	hypothetical protein
PA2770	-0.541162191	0.687217085	0.41130641	1	--	hypothetical protein
--	0.539032601	1.452997883	0.411571319	1	--	tRNA-Ser
PA2505	0.641794743	1.56026896	0.411670779	1	opdT	tyrosine porin OpdT
PA4903	0.641794743	1.56026896	0.411670779	1	--	probable major facilitator superfamily (MFS) transporter
PA5496	-0.538578279	0.688449015	0.412245342	1	nrdJb	class II (cobalamin-dependent) ribonucleotide-diphosphate reductase subunit, NrdJb
PA5514	0.566346211	1.480768603	0.412285521	1	--	probable beta-lactamase
PA4630	-0.570862112	0.673214375	0.412582852	1	--	hypothetical protein
PA2009	0.543746863	1.457753577	0.41302174	1	hmgA	homogentisate 1,2-dioxygenase
PA2164	-0.72961747	0.603063795	0.413308687	1	--	probable glycosyl hydrolase
PA3638	-0.539840425	0.687846987	0.413748476	1	--	conserved hypothetical protein
PA3574.1	0.559012337	1.473260284	0.413917541	1	--	Uncharacterized protein
PA4878	0.547513722	1.461564727	0.413918093	1	brlR	BrlR
PA3947	0.586193533	1.501280476	0.413971236	1	rocR	RocR
PA3500	-0.569634056	0.673787675	0.413971236	1	--	conserved hypothetical protein
PA1499	0.634275545	1.552158131	0.414088462	1	--	conserved hypothetical protein
PA5293	0.56136402	1.475663748	0.414650221	1	--	probable transcriptional regulator
PA1648	0.564860485	1.479244452	0.41540622	1	--	probable oxidoreductase
PA2407	0.619820594	1.536684075	0.415663774	1	fpvC	FpvC
PA0841	0.551007037	1.465108021	0.415709343	1	--	hypothetical protein
PA4432	-0.53331827	0.690963654	0.415870518	1	rpsI	30S ribosomal protein S9
PA5484	0.53585164	1.449797734	0.415911414	1	kinB	KinB
PA5268	0.539361987	1.453329659	0.415932715	1	corA	magnesium/cobalt transport protein
PA2726	-0.548989052	0.683498913	0.416514775	1	--	probable radical activating enzyme
PA1930	0.681848811	1.60419421	0.416820716	1	--	probable chemotaxis transducer
PA2094	0.738173649	1.668062851	0.416921488	1	--	probable transmembrane sensor
PA5210	-0.533209477	0.691015761	0.417047567	1	--	probable secretion pathway ATPase
PA5398	0.572736566	1.487342151	0.417195328	1	dgcA	DgcA, Dimethylglycine catabolism
PA2299	0.569179031	1.483679039	0.417615178	1	--	probable transcriptional regulator
PA1912	0.612443729	1.528846675	0.417929772	1	femI	ECF sigma factor, FemI
PA2668	0.628422983	1.545874267	0.418361926	1	--	hypothetical protein
PA0657	-0.534746316	0.690280045	0.418376612	1	--	probable ATPase
PA0916	-0.532792328	0.691215595	0.419218793	1	--	conserved hypothetical protein
PA4342	0.560883168	1.47517199	0.419420803	1	--	probable amidase
PA0018	0.531771193	1.445702993	0.419437618	1	fmt	methionyl-tRNA formyltransferase
PA1022	0.676382984	1.598128023	0.419932951	1	--	probable acyl-CoA dehydrogenase
PA3057	0.676382984	1.598128023	0.419932951	1	--	hypothetical protein
PA1918	0.556500866	1.470697835	0.420848734	1	--	hypothetical protein
PA1211	-0.833894379	0.561012811	0.4211558	1	--	hypothetical protein
PA1730	0.54418299	1.458194323	0.421255084	1	--	conserved hypothetical protein
PA4463	0.527349024	1.441278388	0.421617681	1	--	conserved hypothetical protein
PA3052	0.52883868	1.44276735	0.421674716	1	--	hypothetical protein
PA1488	-0.543960099	0.685885614	0.423365816	1	--	hypothetical protein
PA0191	0.591417725	1.506726668	0.423506806	1	--	probable transcriptional regulator
PA1195	-0.677534323	0.625232933	0.423509938	1	ddaH	dimethylarginine dimethylaminohydrolase DdaH
PA2038	0.551534668	1.465643947	0.423715109	1	--	hypothetical protein
PA0930	0.543483919	1.457487913	0.424487293	1	--	two-component sensor
PA0808	-0.567383124	0.674839758	0.424510186	1	--	hypothetical protein
PA2990	-0.526279418	0.694343076	0.42505259	1	--	probable phosphodiesterase
PA5432	0.609431537	1.525657938	0.425210233	1	--	probable acetyltransferase
PA2887	-0.581940093	0.66806478	0.425305332	1	atuB	AtuB
PA0942	0.552022807	1.466139935	0.425770562	1	--	probable transcriptional regulator
PA4413	-0.52248014	0.69617401	0.425978259	1	ftsW	cell division protein FtsW
--	0.736023455	1.66557862	0.426125121	1	--	tRNA-His
PA2969	-0.522439846	0.696193454	0.426196159	1	plsX	fatty acid biosynthesis protein PlsX
PA5195	0.535204207	1.44914726	0.426450406	1	--	probable heat shock protein
PA2896	0.532609791	1.446543583	0.426646982	1	sbrI	SbrI
PA3647	-0.522562528	0.696134254	0.426946469	1	--	probable outer membrane protein precursor
PA4455	-0.522411771	0.696207002	0.427141021	1	--	probable permease of ABC transporter
PA4206	-0.544265869	0.68574026	0.427232399	1	mexH	probable Resistance-Nodulation-Cell Division (RND) efflux membrane fusion protein precursor
PA0569	-0.589333139	0.664650059	0.427376525	1	--	hypothetical protein
--	0.563483392	1.477833146	0.427397682	1	--	tRNA-Cys
PA0836	0.520921642	1.434871599	0.427532436	1	ackA	acetate kinase
PA2077	-0.704223355	0.613772812	0.427663469	1	--	oleate 10S-lipoxygenase
PA3249	-0.704223355	0.613772812	0.427663469	1	--	probable transcriptional regulator
PA1084	0.520828335	1.434778802	0.427953175	1	flgI	flagellar P-ring protein precursor FlgI
PA3587	0.52233838	1.436281347	0.428083682	1	metR	transcriptional regulator MetR
PA5318	0.528376464	1.442305184	0.428825356	1	--	hypothetical protein
PA0810	0.558101337	1.472330277	0.429720711	1	--	probable haloacid dehalogenase
PA0201	0.524891741	1.438825607	0.429776616	1	--	hypothetical protein
PA0718	-1.727056784	0.302067571	0.430641822	1	--	hypothetical protein of bacteriophage Pf1
PA1804	-0.516577902	0.699027975	0.430873353	1	hupB	DNA-binding protein HU
PA4888	0.51702017	1.430996526	0.431120998	1	desB	acyl-CoA delta-9-desaturase, DesB
PA3121	0.518842644	1.432805365	0.431126873	1	leuC	3-isopropylmalate dehydratase large subunit
PA4200	-0.520925982	0.696924374	0.431412995	1	--	hypothetical protein
PA0830	0.535998158	1.449944982	0.431471315	1	--	hypothetical protein
PA4021	0.518192792	1.432160112	0.431708414	1	eatR	regulator of ethanolamine catabolism, EatR
PA3062	-0.830737687	0.56224168	0.431875402	1	pelC	PelC
PA4540	-0.830737687	0.56224168	0.431875402	1	--	hypothetical protein
PA5364	0.517219292	1.431194047	0.431946434	1	--	probable two-component response regulator
PA1259	0.710690248	1.636586944	0.432543884	1	lhpH	LhpH
PA1158	-0.526699288	0.69414103	0.433764378	1	--	probable two-component sensor
PA5300	-0.513550286	0.700496484	0.433771544	1	cycB	cytochrome c5
PA2548	-0.566785329	0.675119442	0.434177914	1	--	hypothetical protein
PA3132	-0.577152143	0.670285605	0.434301047	1	--	probable hydrolase
PA1762	0.572527181	1.487126302	0.434301047	1	--	hypothetical protein
PA1653	0.537544149	1.451499575	0.434324464	1	--	probable transcriptional regulator
PA4437	0.599503797	1.515195338	0.434490464	1	--	hypothetical protein
PA2441	-0.593076378	0.662927783	0.434490464	1	--	hypothetical protein
PA0988	0.521515852	1.435462709	0.434628842	1	--	hypothetical protein
PA4660	0.513543723	1.427552421	0.434922255	1	phr	deoxyribodipyrimidine photolyase
PA4936	0.512826417	1.42684282	0.435085323	1	--	probable rRNA methylase
PA5074	-0.514289174	0.700137811	0.435319915	1	--	probable ATP-binding component of ABC transporter
PA4836	0.563069201	1.477408928	0.435689808	1	cntL	CntL
PA5275	0.512827068	1.426843464	0.436113921	1	--	conserved hypothetical protein
PA3809	-0.52151791	0.69663849	0.436383757	1	fdx2	ferredoxin [2Fe-2S]
PA3754	0.515065202	1.429058724	0.4364154	1	--	hypothetical protein
PA0765	0.513689124	1.427696303	0.437377422	1	mucC	positive regulator for alginate biosynthesis MucC
PA4724	-0.514748058	0.69991515	0.437569589	1	--	probable aminoacyl-transfer RNA synthetase (class I)
PA4663	-0.510585801	0.701937361	0.437896203	1	moeB	molybdopterin biosynthesis MoeB protein
PA5425	-0.509572031	0.70243078	0.437926888	1	purK	phosphoribosylaminoimidazole carboxylase
PA1943	0.521615451	1.435561812	0.438067382	1	--	hypothetical protein
PA2310	-0.962362308	0.513215871	0.438083378	1	--	hypothetical protein
PA5119	0.507424438	1.421510187	0.438619154	1	glnA	glutamine synthetase
PA5423	0.516887369	1.430864809	0.43867153	1	--	hypothetical protein
PA2293	0.650273705	1.569465923	0.438758707	1	--	hypothetical protein
PA2284	-0.64564046	0.639208962	0.438758707	1	--	hypothetical protein
PA3269	0.512293533	1.426315888	0.439001849	1	--	probable transcriptional regulator
PA0275	0.519275572	1.43323539	0.439034541	1	--	probable transcriptional regulator
PA2561	0.510096918	1.424145864	0.439064821	1	ctpH	CtpH
PA5115	0.557961308	1.472187379	0.439326098	1	--	conserved hypothetical protein
PA3862	0.514052805	1.428056248	0.439337547	1	dauB	NAD(P)H-dependent anabolic L-arginine dehydrogenase, DauB
PA1879	0.597680271	1.513281383	0.440198324	1	--	hypothetical protein
PA4766	-0.569247661	0.673968159	0.440198324	1	--	conserved hypothetical protein
PA3140	0.561010693	1.475302392	0.440210865	1	--	hypothetical protein
PA4868	-0.508444773	0.702979843	0.440594685	1	ureC	urease alpha subunit
PA2321	0.506256645	1.420360008	0.441613493	1	gntK	GntK
PA4800	-0.516109476	0.699254978	0.442103974	1	--	hypothetical protein
PA2776	-0.50829623	0.703052227	0.442424489	1	pauB3	FAD-dependent oxidoreductase
PA0497	1.343119976	2.536993768	0.442578711	1	--	hypothetical protein
PA0993	1.343119976	2.536993768	0.442578711	1	cupC2	chaperone CupC2
PA1900	-1.034953297	0.488031679	0.442578711	1	phzB2	probable phenazine biosynthesis protein
PA2059	-1.034953297	0.488031679	0.442578711	1	sppB	ABC transporter permease, SppB
PA2132	-1.034953297	0.488031679	0.442578711	1	cupA5	chaperone CupA5
PA3577	-1.034953297	0.488031679	0.442578711	1	--	hypothetical protein
PA4098	-1.034953297	0.488031679	0.442578711	1	--	probable short-chain dehydrogenase
PA4205	-0.559613174	0.678484059	0.442739974	1	mexG	hypothetical protein
PA0707	-0.530284498	0.692418176	0.442980529	1	toxR	transcriptional regulator ToxR
PA3268	-0.508276918	0.703061638	0.443119831	1	--	probable TonB-dependent receptor
PA0015	0.538556125	1.452518084	0.443631674	1	--	hypothetical protein
PA3715	-0.516179251	0.69922116	0.443911037	1	--	hypothetical protein
PA1885	0.514029963	1.428033638	0.443956204	1	--	conserved hypothetical protein
PA1380	-0.526489028	0.694242202	0.444153632	1	--	probable transcriptional regulator
PA5391	-0.667927136	0.629410375	0.444231239	1	--	hypothetical protein
PA0222	0.640663206	1.559045687	0.444231239	1	--	hypothetical protein
PA4633	0.50248425	1.416650866	0.444482513	1	--	probable chemotaxis transducer
PA2968	-0.501250383	0.706494198	0.444776415	1	fabD	malonyl-CoA-[acyl-carrier-protein] transacylase
PA2903	-0.502799803	0.705735847	0.445074088	1	cobJ	precorrin-3 methylase CobJ
PA0662	-0.501661402	0.706292948	0.445282077	1	argC	N-acetyl-gamma-glutamyl-phosphate reductase
PA1025	0.700513048	1.625082598	0.445396694	1	--	probable porin
PA5557	-0.499444926	0.707378892	0.445893279	1	atpH	ATP synthase delta chain
PA0770	-0.500584901	0.706820162	0.445977057	1	rnc	ribonuclease III
PA4672	-0.500641156	0.706792602	0.446205457	1	--	peptidyl-tRNA hydrolase
PA3887	-0.500345673	0.706937377	0.446472205	1	nhaP	Na+/H+ antiporter NhaP
PA3075	-0.504506437	0.704901492	0.446654454	1	--	hypothetical protein
PA5492	0.501196132	1.415386567	0.447231462	1	--	conserved hypothetical protein
PA1857	-0.50254166	0.705862136	0.447314769	1	--	conserved hypothetical protein
PA5104	0.501984473	1.416160196	0.447487723	1	--	conserved hypothetical protein
PA3820	-0.497997739	0.708088829	0.447709383	1	secF	secretion protein SecF
PA3608	-0.51170299	0.701394007	0.447816528	1	potB	polyamine transport protein PotB
PA4825	0.52926415	1.443192903	0.447888784	1	mgtA	Mg(2+) transport ATPase, P-type 2
PA4363	0.507861836	1.421941228	0.447984842	1	iciA	inhibitor of chromosome initiation IciA
PA4323	-0.502574709	0.705845967	0.448391146	1	--	hypothetical protein
PA3643	-0.497311529	0.708425708	0.448423251	1	lpxB	lipid A-disaccharide synthase
PA4345	0.506406544	1.420507594	0.448472608	1	--	hypothetical protein
PA1611	-0.500550241	0.706837143	0.44906767	1	--	hybrid sensor kinase
PA4839	-0.497470773	0.708347516	0.449159543	1	speA	arginine decarboxylase (ADC)
PA4801	-0.511589087	0.701449386	0.449344513	1	--	hypothetical protein
PA0019	0.498279916	1.41252844	0.44940932	1	def	polypeptide deformylase
PA5535	0.504393402	1.418526795	0.449728121	1	--	conserved hypothetical protein
PA2820	0.498058818	1.412311983	0.449770019	1	--	hypothetical protein
PA1207	-0.497775592	0.708197869	0.450204086	1	kefB	glutathione-regulated potassium-efflux system protein KefB
PA2928	-0.522338946	0.696242146	0.450206028	1	--	hypothetical protein
PA4915	0.516867971	1.43084557	0.450553201	1	--	probable chemotaxis transducer
PA3056	0.534947619	1.448889547	0.450667599	1	--	hypothetical protein
PA0469	0.496364959	1.410654769	0.451036723	1	--	hypothetical protein
PA3409	-0.594446805	0.662298362	0.451216323	1	hasS	HasS
PA3687	0.495388427	1.409700248	0.451290113	1	ppc	phosphoenolpyruvate carboxylase
PA2821	0.502143948	1.416316747	0.451648107	1	--	probable glutathione S-transferase
PA2552	0.497465375	1.411731157	0.452297085	1	--	probable acyl-CoA dehydrogenase
PA1765	0.556954927	1.471160782	0.453092486	1	--	hypothetical protein
PA3935	0.632149674	1.549872647	0.45330856	1	tauD	taurine dioxygenase
PA2413	0.692632556	1.616230043	0.454081825	1	pvdH	L-2,4-diaminobutyrate:2-ketoglutarate 4-aminotransferase, PvdH
PA2465	0.692632556	1.616230043	0.454081825	1	--	hypothetical protein
PA2556	0.502720498	1.416882869	0.454618286	1	--	probable transcriptional regulator
PA4349	0.497309188	1.41157833	0.455094094	1	--	hypothetical protein
PA5474	0.493404035	1.407762572	0.455430165	1	--	probable metalloprotease
PA2033	-0.531502614	0.691833791	0.455506152	1	--	hypothetical protein
PA0271	0.537778247	1.45173512	0.455717509	1	--	hypothetical protein
PA1910	0.561231352	1.475528055	0.455728261	1	femA	ferric-mycobactin receptor, FemA
PA0769	-0.495570948	0.709280924	0.455867333	1	--	hypothetical protein
PA4657	0.490876781	1.40529867	0.455957911	1	--	hypothetical protein
PA5305	0.508009387	1.422086664	0.456161863	1	--	conserved hypothetical protein
PA1295	-0.506416639	0.703968783	0.456161863	1	--	conserved hypothetical protein
PA2492	0.491289948	1.405701185	0.456217581	1	mexT	transcriptional regulator MexT
PA5222	-0.494482017	0.709816484	0.45634159	1	--	hypothetical protein
PA5048	-0.491129739	0.711467747	0.45653874	1	--	probable nuclease
PA5061	0.497847762	1.412105386	0.456839422	1	--	conserved hypothetical protein
PA2970	-0.488857547	0.712589165	0.457089728	1	rpmF	50S ribosomal protein L32
PA1224	-0.570485167	0.673390295	0.457092869	1	--	probable NAD(P)H dehydrogenase
PA5220	-0.570485167	0.673390295	0.457092869	1	--	hypothetical protein
PA2531	0.554521904	1.468681845	0.457509298	1	--	probable aminotransferase
PA0422	0.489634832	1.404089435	0.45765583	1	--	conserved hypothetical protein
PA1680	0.494932588	1.409254904	0.457838404	1	--	hypothetical protein
PA4854	-0.486650878	0.713679938	0.458198021	1	purH	phosphoribosylaminoimidazolecarboxamide formyltransferase
PA1608	0.488012547	1.402511448	0.458221773	1	--	probable chemotaxis transducer
PA2235	0.488772218	1.403250154	0.458244734	1	pslE	PslE
PA4625	0.506246665	1.420350182	0.458373285	1	cdrA	cyclic diguanylate-regulated TPS partner A, CdrA
PA4251	0.485368871	1.39994376	0.458639611	1	rplE	50S ribosomal protein L5
PA0406	-0.488149997	0.71293873	0.458851105	1	tonB3	TonB3
PA3653	-0.486215175	0.713895506	0.458933422	1	frr	ribosome recycling factor
PA4472	0.485943838	1.4005018	0.459141132	1	pmbA	PmbA protein
PA5075	-0.489991803	0.712029143	0.459260337	1	--	probable permease of ABC transporter
PA1352	0.621140987	1.538091134	0.459963416	1	--	conserved hypothetical protein
PA2377	0.621140987	1.538091134	0.459963416	1	--	hypothetical protein
PA1572	0.487292191	1.401811331	0.460004897	1	--	conserved hypothetical protein
PA0772	-0.496486825	0.708830788	0.460095672	1	recO	DNA repair protein RecO
PA5017	0.48440443	1.399008211	0.460172353	1	dipA	DipA
PA1668	-0.586558703	0.665929472	0.460787126	1	dotU2	DotU2
PA0519	-0.481330488	0.716316715	0.462349454	1	nirS	nitrite reductase precursor
PA1180	-0.485960776	0.714021402	0.462379877	1	phoQ	two-component sensor PhoQ
PA3846	0.502804491	1.416965362	0.463437637	1	--	hypothetical protein
PA3922	0.522227613	1.436171077	0.463772684	1	--	conserved hypothetical protein
PA3358	-0.503328592	0.705477222	0.463780048	1	--	hypothetical protein
PA0746	0.486432257	1.400976015	0.463863782	1	--	probable acyl-CoA dehydrogenase
PA2862	0.515599856	1.429588423	0.464026949	1	lipA	lactonizing lipase precursor
PA2971	-0.479856534	0.717048926	0.464130765	1	--	conserved hypothetical protein
PA0853	0.508209009	1.422283447	0.464306837	1	--	probable oxidoreductase
PA3139	-0.479309939	0.717320646	0.464623409	1	--	probable amino acid aminotransferase
PA3712	0.488040062	1.402538197	0.464783264	1	--	hypothetical protein
PA3559	-0.516209992	0.699206261	0.464960556	1	--	probable nucleotide sugar dehydrogenase
PA0727	0.848547456	1.800687033	0.465038891	1	--	Pf replication initiator protein
PA1218	0.848547456	1.800687033	0.465038891	1	--	hypothetical protein
PA1231	0.848547456	1.800687033	0.465038891	1	--	conserved hypothetical protein
PA2570	0.848547456	1.800687033	0.465038891	1	lecA	LecA
PA3291	-0.739726564	0.598852843	0.465038891	1	tli1	Tli1
PA4158	0.563099465	1.47743992	0.465258944	1	fepC	ferric enterobactin transport protein FepC
PA5501	0.48138842	1.396086585	0.465404326	1	znuB	permease of ABC zinc transporter ZnuB
PA1046	-0.482567596	0.715702738	0.465845703	1	--	beta-agarase
PA1012	-0.47887005	0.717539396	0.466085092	1	--	conserved hypothetical protein
PA5253	0.477361559	1.392195251	0.466262294	1	algP	alginate regulatory protein AlgP
PA2114	0.481283794	1.395985343	0.466971187	1	--	probable major facilitator superfamily (MFS) transporter
PA1471	0.615325157	1.531903221	0.467197788	1	--	hypothetical protein
PA5020	0.491792217	1.40619066	0.467266902	1	--	probable acyl-CoA dehydrogenase
PA4687	0.478966588	1.39374496	0.467557103	1	hitA	ferric iron-binding periplasmic protein HitA
PA5057	0.488063247	1.402560737	0.467726433	1	phaD	poly(3-hydroxyalkanoic acid) depolymerase
PA0137	-0.657121321	0.63414237	0.467813872	1	--	probable permease of ABC transporter
PA3408	-0.657121321	0.63414237	0.467813872	1	hasR	Heme uptake outer membrane receptor HasR precursor
PA4664	-0.477394891	0.718273457	0.467834659	1	prmC	S-adenosylmethionine-dependent methyltransferase, PrmC
PA0434	-0.50675396	0.703804206	0.468177536	1	--	hypothetical protein
PA0576	0.4750019	1.38992005	0.468260148	1	rpoD	sigma factor RpoD
PA3910	0.488303498	1.402794324	0.468268273	1	eddA	Extracelullar DNA degradation protein, EddA
PA1553	-0.475275678	0.719329323	0.469586054	1	ccoO1	Cytochrome c oxidase, cbb3-type, CcoO subunit
PA3025	-0.487275202	0.71337116	0.46995584	1	--	probable FAD-dependent glycerol-3-phosphate dehydrogenase
PA4326	0.478487437	1.393282143	0.470272506	1	--	hypothetical protein
PA3705	-0.479724421	0.717114592	0.470507439	1	wspD	hypothetical protein
PA2238	0.478096029	1.392904192	0.470787353	1	pslH	PslH
PA3247	0.472933071	1.38792833	0.471045729	1	--	hypothetical protein
PA0167	0.47788257	1.392698115	0.471129639	1	--	probable transcriptional regulator
PA4277	-0.472027301	0.720950793	0.471219079	1	tufB	elongation factor Tu
PA2618	0.487819259	1.402323556	0.471807364	1	--	hypothetical protein
PA0302	-0.472907736	0.720510951	0.471893828	1	spuF	polyamine transport protein PotG
PA3229	-0.51243923	0.701036162	0.471922829	1	--	hypothetical protein
PA1085	0.472775188	1.387776448	0.472050721	1	flgJ	flagellar protein FlgJ
PA2246	0.533540931	1.447477509	0.472508382	1	bkdR	transcriptional regulator BkdR
PA5235	-0.47063822	0.721645285	0.472885839	1	glpT	glycerol-3-phosphate transporter
PA0235	-0.552883988	0.681656116	0.47299907	1	pcaK	4-hydroxybenzoate transporter PcaK
PA4282	0.471455762	1.386507828	0.473252219	1	--	probable exonuclease
PA4922	-0.469878534	0.722025385	0.473259455	1	azu	azurin precursor
PA0058	-0.537362307	0.689029517	0.473913764	1	dsbM	DsbM
PA2212	-0.603979543	0.657936592	0.474911271	1	--	conserved hypothetical protein
PA4866	-0.482200542	0.715884852	0.474951387	1	--	conserved hypothetical protein
PA2619	-0.470863633	0.721532541	0.475075492	1	infA	initiation factor
PA4662	-0.478614241	0.717666637	0.475165471	1	murI	glutamate racemase
PA1037	0.482565808	1.397226401	0.475199712	1	--	conserved hypothetical protein
PA0706	-0.475725434	0.719105109	0.475236284	1	cat	chloramphenicol acetyltransferase
PA5295	-0.468099407	0.722916334	0.475363681	1	proE	ProE
PA1301	-0.550621739	0.68272584	0.475519415	1	hxuR	HxuR
PA3624	-0.469633231	0.722148162	0.475603431	1	pcm	L-isoaspartate protein carboxylmethyltransferase type II
PA3233	0.493028378	1.407396059	0.475850497	1	--	hypothetical protein
PA0293	0.468169853	1.383353486	0.475875106	1	aguB	N-carbamoylputrescine amidohydrolase
PA5183	0.528475239	1.442403936	0.476642461	1	--	hypothetical protein
PA5047	-0.468876972	0.722526811	0.477011876	1	--	hypothetical protein
PA5315	-0.484778746	0.714606654	0.477048578	1	rpmG	50S ribosomal protein L33
PA3770	-0.465656705	0.724141378	0.477279141	1	guaB	inosine-5'-monophosphate dehydrogenase
PA4231	-0.46689182	0.723521694	0.477752548	1	pchA	salicylate biosynthesis isochorismate synthase
PA4414	-0.464957542	0.724492398	0.478104387	1	murD	UDP-N-acetylmuramoylalanine--D-glutamate ligase
PA1986	0.488479617	1.402965582	0.478707445	1	pqqB	pyrroloquinoline quinone biosynthesis protein B
PA3945	0.476189758	1.391064927	0.478805705	1	--	conserved hypothetical protein
PA3074	-0.47049852	0.721715168	0.479142349	1	--	hypothetical protein
PA5407	-0.478554285	0.717696463	0.479147016	1	--	hypothetical protein
PA5152	0.465386472	1.380687165	0.479149187	1	--	probable ATP-binding component of ABC transporter
PA4160	0.544134504	1.458145317	0.479212229	1	fepD	ferric enterobactin transport protein FepD
PA2724	-0.543436224	0.686134719	0.479212229	1	--	hypothetical protein
PA0239	0.469347529	1.384483182	0.479430327	1	--	hypothetical protein
PA1189	-0.515691164	0.699457757	0.47945643	1	--	conserved hypothetical protein
PA3920	0.466267512	1.381530595	0.479519177	1	copA1	CopA1
PA2158	0.655367246	1.575016831	0.479616293	1	--	probable alcohol dehydrogenase (Zn-dependent)
PA3641	-0.463212055	0.725369478	0.479702742	1	--	probable amino acid permease
PA2285	0.599664196	1.515363807	0.480463205	1	--	hypothetical protein
PA5435	-0.461930788	0.726013969	0.480785824	1	--	probable transcarboxylase subunit
PA2203	-0.506068619	0.704138622	0.481008618	1	--	probable amino acid permease
PA0871	0.464648501	1.379981093	0.481137031	1	phhB	pterin-4-alpha-carbinolamine dehydratase
PA3873	-0.463459323	0.725245165	0.481621467	1	narJ	respiratory nitrate reductase delta chain
PA4141	-0.576452306	0.670610833	0.481726282	1	--	hypothetical protein
PA4296	0.473173521	1.38815967	0.481766223	1	pprB	two-component response regulator, PprB
PA4962	-0.484706453	0.714642464	0.481891275	1	--	conserved hypothetical protein
PA0656	0.482759875	1.397414364	0.481891275	1	--	probable HIT family protein
PA2478	0.482759875	1.397414364	0.481891275	1	--	probable thiol:disulfide interchange protein
PA0575	0.471873493	1.386909348	0.481936687	1	rmcA	redox regulator of c_di_GMP, RmcA
PA4074	0.492583842	1.406962466	0.481977794	1	--	probable transcriptional regulator
PA4005	-0.462351562	0.725802252	0.482325666	1	--	conserved hypothetical protein
PA3353	0.461142126	1.376631213	0.482747616	1	flgZ	FlgZ
PA0323	0.496630571	1.410914506	0.482913804	1	--	probable binding protein component of ABC transporter
PA3079	-0.462144174	0.725906594	0.483141191	1	--	hypothetical protein
PA4639	-0.462457957	0.725748728	0.483267336	1	--	hypothetical protein
PA1640	0.461858166	1.377314633	0.483686633	1	--	conserved hypothetical protein
PA4086	-0.622314423	0.649627935	0.483993885	1	cupB1	probable fimbrial subunit CupB1
PA1283	0.488271703	1.402763408	0.48425168	1	--	probable transcriptional regulator
PA3445	0.491971469	1.406365387	0.484339523	1	--	conserved hypothetical protein
PA2788	0.460258641	1.375788442	0.484481425	1	--	probable chemotaxis transducer
PA2362	-0.522103084	0.696355982	0.484923154	1	dotU3	DotU3
PA2765	-0.459372463	0.727302549	0.485314385	1	--	hypothetical protein
PA4348	-0.458119977	0.727934236	0.485354416	1	--	conserved hypothetical protein
PA2080	0.465029652	1.380345724	0.485457448	1	kynU	kynureninase KynU
PA3526	0.458136398	1.373766109	0.485541408	1	motY	MotY
PA4310	-0.457341984	0.72832689	0.485573764	1	pctB	chemotactic transducer PctB
PA1054	0.457462112	1.373124188	0.485703568	1	shaA	ShaA
PA3702	-0.4594117	0.727282768	0.485966615	1	wspR	WspR
PA3769	-0.456731419	0.728635191	0.486100695	1	guaA	GMP synthase
PA0256	0.467009675	1.382241476	0.486248042	1	--	hypothetical protein
PA4832	0.488460888	1.402947369	0.486600211	1	--	probable short-chain dehydrogenase
PA2905	-0.461621679	0.72616954	0.486815676	1	cobH	precorrin isomerase CobH
PA4422	-0.461730409	0.726114814	0.486936892	1	--	conserved hypothetical protein
PA1311	-0.507790264	0.703298837	0.486983347	1	phnX	2-phosphonoacetaldehyde hydrolase
PA0063	0.457242085	1.372914787	0.487060294	1	--	hypothetical protein
PA1566	0.464717982	1.380047556	0.487409364	1	pauA3	Glutamylpolyamine synthetase
PA3277	-0.463883776	0.725031823	0.487980001	1	--	probable short-chain dehydrogenase
PA5126	0.53568043	1.449625692	0.487980283	1	--	hypothetical protein
PA1325	0.492265417	1.406651962	0.488256148	1	--	conserved hypothetical protein
PA1281	0.466193772	1.381459983	0.48887458	1	cobV	cobalamin (5'-phosphate) synthase
PA3438	0.456087898	1.371816866	0.489009498	1	folE1	GTP cyclohydrolase I precursor
PA4301	-0.575654596	0.670981737	0.489123582	1	tadB	TadB
PA5333	-0.458056944	0.727966041	0.489525039	1	--	conserved hypothetical protein
PA4768	-0.453627494	0.730204521	0.489529378	1	smpB	SmpB protein
PA3418	0.501523742	1.415708012	0.489573656	1	ldh	leucine dehydrogenase
PA1428	0.46768504	1.382888693	0.490024579	1	--	conserved hypothetical protein
PA3637	-0.452009548	0.731023886	0.490262734	1	pyrG	CTP synthase
PA2707	0.454487017	1.370295479	0.49037555	1	--	hypothetical protein
PA3275	-0.482257258	0.715856709	0.490439346	1	--	conserved hypothetical protein
PA1798	-0.459813762	0.727080112	0.490515338	1	parS	two-component sensor, ParS
PA0502	0.465337674	1.380640465	0.490668248	1	--	probable biotin biosynthesis protein bioH
PA2542	-0.454285296	0.729871658	0.490734244	1	--	conserved hypothetical protein
PA0560	0.459905994	1.37545219	0.491396825	1	--	conserved hypothetical protein
PA2994	-0.451485908	0.731289266	0.491810424	1	nqrF	Na+-translocating NADH:quinone oxidoreductase, subunit Nqr6
PA4647	-0.451817583	0.731121163	0.492022916	1	uraA	uracil permease
PA5283	0.455394773	1.371157952	0.492046912	1	--	probable transcriptional regulator
PA0847	0.470764841	1.385843975	0.492239497	1	--	diguanylate cyclase
PA0176	-0.468688806	0.722621054	0.492809546	1	--	aerotaxis transducer Aer2
PA1993	0.460147904	1.375682845	0.492820592	1	--	probable major facilitator superfamily (MFS) transporter
PA1594	-0.473284563	0.720322781	0.492882565	1	--	hypothetical protein
PA2965	-0.449131837	0.732483498	0.492938026	1	fabF1	beta-ketoacyl-acyl carrier protein synthase II
PA2109	0.585049286	1.500090235	0.493139937	1	--	hypothetical protein
PA4513	-0.460222252	0.726874273	0.493331221	1	--	probable oxidoreductase
PA3619	-0.50106397	0.706585491	0.493499571	1	--	hypothetical protein
PA1732	0.490541735	1.404972347	0.493686135	1	--	conserved hypothetical protein
PA2742	-0.450798039	0.731638024	0.493787343	1	rpmI	50S ribosomal protein L35
PA0872	0.449473726	1.365542036	0.493794854	1	phhA	phenylalanine-4-hydroxylase
PA3957	0.476889732	1.391740014	0.493810703	1	--	probable short-chain dehydrogenase
PA5370	0.450964409	1.366953729	0.494028982	1	--	probable major facilitator superfamily (MFS) transporter
PA4101	0.466784723	1.382025967	0.494074722	1	bfmR	BfmR
PA4684	-0.44988861	0.732099371	0.494179782	1	--	hypothetical protein
PA2381	-0.459055262	0.727462476	0.494199388	1	--	hypothetical protein
PA3199	0.455396341	1.371159442	0.494218041	1	--	conserved hypothetical protein
PA0958	-0.447275434	0.733426636	0.494644646	1	oprD	Basic amino acid, basic peptide and imipenem outer membrane porin OprD precursor
PA0973	-0.446331496	0.733906665	0.495469926	1	oprL	Peptidoglycan associated lipoprotein OprL precursor
PA5201	-0.446892519	0.733621325	0.49555184	1	--	conserved hypothetical protein
PA3198	0.454103444	1.369931203	0.495652032	1	--	conserved hypothetical protein
PA1799	-0.451283452	0.731391897	0.495659359	1	parR	two-component response regulator, ParR
PA3571	0.482936348	1.397585309	0.495723626	1	mmsR	transcriptional regulator MmsR
PA4094	0.46678238	1.382023722	0.495761903	1	--	probable transcriptional regulator
PA3270	0.45074956	1.366750175	0.495794902	1	--	hypothetical protein
PA1345	0.475304137	1.390211262	0.496171173	1	--	hypothetical protein
PA3954	0.475304137	1.390211262	0.496171173	1	sfnG	FMNH2-dependent monooxygenase, SfnG
PA4362	0.466348546	1.381608196	0.496233877	1	--	hypothetical protein
PA3508	0.495768459	1.410071637	0.496347824	1	--	probable transcriptional regulator
PA0827	0.464959777	1.38027887	0.496556291	1	--	hypothetical protein
PA1754	0.446655542	1.362877168	0.496708395	1	cysB	transcriptional regulator CysB
PA1015	0.483143777	1.397786267	0.496831485	1	--	probable transcriptional regulator
PA3290	-0.459655966	0.727159641	0.4970381	1	tle1	Tle1
PA2063	-0.448665049	0.732720533	0.497128597	1	--	hypothetical protein
PA2288	-0.457474625	0.728259931	0.497203661	1	--	hypothetical protein
PA1450	-0.455158832	0.729429862	0.497797669	1	--	conserved hypothetical protein
PA1872	0.448256816	1.36439069	0.497865067	1	--	hypothetical protein
PA0885	1.132998027	2.193140177	0.497905886	1	--	probable C4-dicarboxylate transporter
PA1956	-0.822952327	0.565283963	0.497905886	1	fapA	FapA
PA2058	-0.822952327	0.565283963	0.497905886	1	sppA	ABC transporter substrate-binding protein, SppA
PA2803	-0.822952327	0.565283963	0.497905886	1	--	hypothetical protein
PA3906	-0.822952327	0.565283963	0.497905886	1	--	co-chaperone, co-TecT
PA4099	-0.822952327	0.565283963	0.497905886	1	--	hypothetical protein
PA2851	-0.443449536	0.735374198	0.498506815	1	efp	translation elongation factor P
PA3001	-0.443043101	0.735581397	0.498674566	1	--	probable glyceraldehyde-3-phosphate dehydrogenase
PA5227	0.45172989	1.367679215	0.498794617	1	--	conserved hypothetical protein
PA2376	-0.590419798	0.664149623	0.49929386	1	--	probable transcriptional regulator
--	-0.457225496	0.7283857	0.499392842	1	--	tRNA-Asp
PA4227	-0.448579266	0.732764103	0.499547281	1	pchR	transcriptional regulator PchR
PA2984	-0.466304367	0.723816366	0.499659215	1	--	hypothetical protein
PA1474	0.442008918	1.358494682	0.501257017	1	--	hypothetical protein
PA0669	-0.452058272	0.730999198	0.501403952	1	--	probable DNA polymerase alpha chain
PA5467	0.485152997	1.399734299	0.501623687	1	--	hypothetical protein
PA3735	-0.441172094	0.736535979	0.501885284	1	thrC	threonine synthase
PA5459	-0.453321929	0.730359196	0.501949802	1	--	putative methyltransferase
PA4315	0.460734496	1.376242304	0.502541926	1	mvaT	transcriptional regulator MvaT, P16 subunit
PA4299	-0.697922958	0.616459082	0.503000489	1	tadD	TadD
PA0197	0.62300571	1.540080444	0.503000489	1	tonB2	TonB2
PA2245	0.62300571	1.540080444	0.503000489	1	pslO	hypothetical protein
PA0887	0.439200428	1.355852678	0.503086501	1	acsA	acetyl-coenzyme A synthetase
PA0995	0.455854401	1.371594858	0.503100295	1	ogt	methylated-DNA--protein-cysteine methyltransferase
PA4583	-0.450002927	0.732041363	0.503170559	1	--	conserved hypothetical protein
PA3649	-0.439836553	0.737218125	0.503174215	1	mucP	MucP
PA5060	0.438536995	1.355229322	0.503453782	1	phaF	polyhydroxyalkanoate synthesis protein PhaF
PA0541	-0.441220143	0.736511449	0.503903604	1	--	hypothetical protein
PA4913	0.457460711	1.373122855	0.504142643	1	--	probable binding protein component of ABC transporter
PA0557	0.49470965	1.409037151	0.504157477	1	--	hypothetical protein
PA4826	0.456661683	1.37236257	0.504241982	1	--	hypothetical protein
PA3804	-0.437798018	0.738260555	0.504396746	1	--	hypothetical protein
PA0528	0.459329819	1.37490298	0.504483125	1	--	probable transcriptional regulator
PA3924	-0.455545334	0.729234472	0.504696504	1	--	probable medium-chain acyl-CoA ligase
PA4006	-0.437505294	0.738410363	0.505050524	1	nadD1	nicotinate mononucleotide adenylyltransferase NadD1
PA3416	0.519161352	1.433121923	0.505261322	1	--	probable pyruvate dehydrogenase E1 component, beta chain
PA0870	0.436259413	1.353091511	0.505699348	1	phhC	aromatic amino acid aminotransferase
PA5308	0.445655441	1.361932725	0.505762299	1	lrp	leucine-responsive regulatory protein
PA0311	0.523485189	1.437423512	0.506136168	1	--	hypothetical protein
PA4585	-0.448822388	0.732640628	0.506501774	1	rtcA	RNA 3'-terminal phosphate cyclase
PA1244	-0.472831423	0.720549065	0.50710195	1	qslA	QslA
PA0768	-0.435396287	0.7394906	0.50735826	1	lepB	signal peptidase I
PA0398	0.441121418	1.357659236	0.507397912	1	--	hypothetical protein
PA1558	-0.461944853	0.726006891	0.507575166	1	--	hypothetical protein
PA5187	-0.454396158	0.729815573	0.507680743	1	--	probable acyl-CoA dehydrogenase
PA0109	0.471546169	1.386594717	0.507914183	1	--	hypothetical protein
PA2476	0.471546169	1.386594717	0.507914183	1	dsbG	thiol:disulfide interchange protein DsbG
PA4966	-0.435681683	0.739344327	0.507994129	1	--	hypothetical protein
PA2118	-0.450912884	0.731579785	0.50807933	1	ada	O6-methylguanine-DNA methyltransferase
PA0054	0.45934965	1.37492188	0.508220602	1	--	conserved hypothetical protein
PA2264	-0.435447428	0.739464387	0.508263112	1	--	conserved hypothetical protein
PA3413	-0.449880686	0.732103392	0.508615558	1	--	conserved hypothetical protein
--	-0.476463158	0.718737488	0.508659275	1	--	tRNA-Ser
PA4750	0.433882904	1.350864438	0.508740866	1	folP	dihydropteroate synthase
PA3499	-0.547383404	0.684260037	0.509070042	1	--	hypothetical protein
PA3385	-0.432653863	0.740897637	0.509226519	1	amrZ	alginate and motility regulator Z
PA5107	0.438614134	1.355301786	0.509231136	1	blc	outer membrane lipoprotein Blc
PA1292	0.436987643	1.353774684	0.509766895	1	--	probable 3-mercaptopyruvate sulfurtransferase
PA5453	0.43527065	1.352164475	0.510308693	1	gmd	GDP-mannose 4,6-dehydratase
PA4507	0.43387289	1.350855061	0.510684377	1	--	hypothetical protein
PA2867	0.431325435	1.348471878	0.510713224	1	--	probable chemotaxis transducer
PA1294	-0.43261517	0.740917508	0.511346143	1	rnd	ribonuclease D
PA4275	-0.430284909	0.742115215	0.511373962	1	nusG	transcription antitermination protein NusG
PA3759	0.450223443	1.366251844	0.51154701	1	--	probable aminotransferase
PA1383	-0.462395842	0.725779976	0.511858718	1	--	hypothetical protein
PA1832	0.436587628	1.353399376	0.512086812	1	--	probable protease
PA2382	0.44189081	1.358383472	0.512191278	1	lldA	L-lactate dehydrogenase
PA1542	0.463058949	1.378461476	0.512218284	1	--	hypothetical protein
PA3119	0.43860272	1.355291064	0.512218385	1	--	conserved hypothetical protein
PA5399	0.462730358	1.378147551	0.512406268	1	dgcB	DgcB, Dimethylglycine catabolism
PA3106	-0.430853141	0.741822977	0.512458992	1	--	probable short-chain dehydrogenase
PA0001	0.42890793	1.346214154	0.512566795	1	dnaA	chromosomal replication initiator protein DnaA
PA5096	0.51241615	1.426437119	0.512739682	1	--	probable binding protein component of ABC transporter
PA2609	0.431280668	1.348430035	0.512966544	1	--	hypothetical protein
PA3204	0.436402965	1.353226153	0.513147349	1	cpxR	two-component response regulator CpxR
PA4198	-0.429504401	0.742516813	0.51327609	1	--	probable AMP-binding enzyme
PA3582	0.42799072	1.345358555	0.513610108	1	glpK	glycerol kinase
PA0245	0.485541167	1.400110961	0.513634946	1	aroQ2	3-dehydroquinate dehydratase
PA3031	0.435273411	1.352167064	0.514108701	1	--	hypothetical protein
PA3584	0.427015151	1.344449113	0.514334719	1	glpD	glycerol-3-phosphate dehydrogenase
PA1145	0.451229952	1.367205354	0.514389089	1	--	probable transcriptional regulator
PA0683	0.79920647	1.740143727	0.5148133	1	hxcY	HxcY
PA1895	0.79920647	1.740143727	0.5148133	1	--	hypothetical protein
PA4089	0.79920647	1.740143727	0.5148133	1	--	probable short-chain dehydrogenase
PA3219	-0.724857644	0.605056745	0.5148133	1	--	hypothetical protein
PA1178	-0.427133957	0.74373782	0.514990518	1	oprH	PhoP/Q and low Mg2+ inducible outer membrane protein H1 precursor
PA1286	-0.495168187	0.709478963	0.515107057	1	--	probable major facilitator superfamily (MFS) transporter
PA2725	-0.428954386	0.742799945	0.51542551	1	--	probable chaperone
PA3253	0.55674684	1.470948606	0.515523054	1	--	probable permease of ABC transporter
PA1148	-0.473029564	0.720450111	0.5156632	1	toxA	exotoxin A precursor
PA0118	0.451704472	1.367655119	0.516261296	1	--	hypothetical protein
PA5288	0.428447897	1.345784954	0.516340226	1	glnK	nitrogen regulatory protein P-II 2
PA1328	0.444822444	1.361146586	0.516371814	1	--	probable transcriptional regulator
PA3797	-0.428156314	0.743210962	0.516493323	1	--	conserved hypothetical protein
PA3646	-0.424975803	0.744851224	0.516687311	1	lpxD	UDP-3-O-[3-hydroxylauroyl] glucosamine N-acyltransferase
PA0552	-0.42544065	0.744611266	0.516693578	1	pgk	phosphoglycerate kinase
PA0479	0.462985888	1.37839167	0.516906042	1	--	probable transcriptional regulator
PA4288	-0.446584741	0.733777849	0.516906042	1	--	probable transcriptional regulator
PA3323	0.458758887	1.374358984	0.517606857	1	--	conserved hypothetical protein
PA0017	0.42567906	1.343204585	0.51784518	1	--	conserved hypothetical protein
PA3551	0.51441327	1.428413099	0.517909044	1	algA	phosphomannose isomerase / guanosine 5'-diphospho-D-mannose pyrophosphorylase
PA1182	0.455472854	1.371232163	0.518092619	1	--	probable transcriptional regulator
PA5270	0.426076119	1.343574313	0.5181179	1	--	hypothetical protein
PA5466	0.433720777	1.350712639	0.518249464	1	--	hypothetical protein
PA5018	0.425601181	1.343132079	0.518578766	1	msrA	peptide methionine sulfoxide reductase
PA0568	-0.466289003	0.723824074	0.518622332	1	--	hypothetical protein
PA0322	0.494226802	1.408565646	0.519446277	1	--	probable transporter
PA0874	0.494226802	1.408565646	0.519446277	1	--	hypothetical protein
PA2297	0.494226802	1.408565646	0.519446277	1	--	probable ferredoxin
PA2239	0.433543001	1.350546207	0.520454006	1	pslI	PslI
PA0488	-0.45840763	0.72778911	0.520926957	1	--	conserved hypothetical protein
PA0527	0.425631456	1.343160264	0.521220829	1	dnr	transcriptional regulator Dnr
PA2483	0.425913075	1.34342248	0.521284624	1	--	conserved hypothetical protein
PA0659	-0.421523313	0.74663585	0.521302354	1	--	hypothetical protein
PA5463	0.429469617	1.34673838	0.521314468	1	--	hypothetical protein
PA4087	-0.751228505	0.594097447	0.521385	1	--	conserved hypothetical protein
--	-0.751228505	0.594097447	0.521385	1	P8	P8
PA1896	1.422144597	2.679835783	0.52173913	1	--	hypothetical protein
PA2923	1.422144597	2.679835783	0.52173913	1	hisJ	periplasmic histidine-binding protein HisJ
PA3333	1.422144597	2.679835783	0.52173913	1	fabH2	3-oxoacyl-[acyl-carrier-protein] synthase III
PA0682	-1.118046201	0.460717339	0.52173913	1	hxcX	HxcX
PA2675	-1.118046201	0.460717339	0.52173913	1	--	probable type II secretion system protein
PA4095	-1.118046201	0.460717339	0.52173913	1	--	hypothetical protein
PA2101	0.474565053	1.389499247	0.521875584	1	--	conserved hypothetical protein
PA0832	0.434791126	1.351715117	0.522470545	1	--	conserved hypothetical protein
PA4415	-0.419144086	0.747868184	0.52267898	1	mraY	phospho-N-acetylmuramoyl-pentapeptide-transferase
PA3856	0.425649761	1.343177306	0.522696825	1	--	hypothetical protein
PA0451	0.464615509	1.379949535	0.523009258	1	--	conserved hypothetical protein
PA0694	4.16429514	17.92989507	0.523809524	1	exbD2	transport protein ExbD
PA2674	4.16429514	17.92989507	0.523809524	1	--	probable type II secretion system protein
PA3772	4.16429514	17.92989507	0.523809524	1	--	hypothetical protein
--	4.16429514	17.92989507	0.523809524	1	--	tRNA-Met
PA0724	-4.014974512	0.061854634	0.523809524	1	--	probable coat protein A of bacteriophage Pf1
PA1173	-4.014974512	0.061854634	0.523809524	1	napB	cytochrome c-type protein NapB precursor
--	-4.014974512	0.061854634	0.523809524	1	rsmW	RsmW
--	-4.014974512	0.061854634	0.523809524	1	--	tRNA-Arg
PA4571	0.418596544	1.336626649	0.523851111	1	--	probable cytochrome c
PA4445	-0.425030374	0.74482305	0.523868332	1	--	conserved hypothetical protein
PA0852.1	-0.643609339	0.640109516	0.524474094	1	--	Uncharacterized protein
PA2081	0.438985665	1.355650857	0.524545514	1	kynB	kynurenine formamidase, KynB
PA2236	0.421176502	1.339019065	0.524953849	1	pslF	PslF
PA2262	0.418564021	1.336596518	0.525138248	1	--	probable 2-ketogluconate transporter
PA0896	0.416485111	1.334671882	0.52536829	1	aruF	subunit I of arginine N2-succinyltransferase = ornithine N2-succinyltransferase
PA3543	-0.574594455	0.671474978	0.526087137	1	algK	alginate biosynthetic protein AlgK precursor
PA2979	-0.416200645	0.74939557	0.526190572	1	kdsB	3-deoxy-manno-octulosonate cytidylyltransferase
PA2995	-0.417688425	0.748623154	0.52632548	1	nqrE	Na+-translocating NADH:quinone oxidoreductase subunit Nqr5
PA1831	0.426947473	1.344386046	0.526586568	1	--	hypothetical protein
PA5525	0.426910576	1.344351663	0.526699987	1	--	probable transcriptional regulator
PA1280	0.426212692	1.343701509	0.526761591	1	--	hypothetical protein
PA2823	-0.418760948	0.748066822	0.526907102	1	--	conserved hypothetical protein
PA1378	-0.436486913	0.738931782	0.52696894	1	--	hypothetical protein
PA3218	0.58842026	1.503599416	0.526982887	1	--	hypothetical protein
PA2162	-0.575212389	0.671187434	0.526982887	1	--	probable glycosyl hydrolase
PA4400	-0.416817023	0.749075467	0.526997987	1	mutT	probable pyrophosphohydrolase
PA0649	0.414965821	1.33326709	0.527157577	1	trpG	anthranilate synthase component II
PA2002	0.443521058	1.359919315	0.527400531	1	--	conserved hypothetical protein
PA1731	0.447586133	1.363756557	0.527469017	1	--	conserved hypothetical protein
PA3467	0.539393986	1.453361895	0.527496819	1	--	probable major facilitator superfamily (MFS) transporter
PA0031	0.45540881	1.371171293	0.527542924	1	betC	choline sulfatase
PA5153	0.416551087	1.33473292	0.527615373	1	--	amino acid (lysine/arginine/ornithine/histidine/octopine) ABC transporter periplasmic binding protein
PA3904	-0.502235596	0.706011899	0.527794002	1	--	PAAR4
PA0957	0.457408492	1.373073155	0.527796957	1	--	hypothetical protein
PA1958	-0.422325943	0.746220582	0.527874883	1	--	probable transporter
PA1058	0.497830719	1.412088705	0.527962246	1	shaE	ShaE
PA1056	0.415466902	1.333730245	0.52797386	1	shaC	ShaC
PA2910	0.504865302	1.418990865	0.528051124	1	--	conserved hypothetical protein
PA1671	-0.474815071	0.719559019	0.528082753	1	stk1	Stk1
PA4670	-0.412576449	0.751280494	0.528561071	1	prs	ribose-phosphate pyrophosphokinase
PA0970	-0.413296747	0.750905495	0.529225264	1	tolR	TolR protein
PA4276	-0.41221879	0.751466768	0.529485197	1	secE	secretion protein SecE
PA2966	-0.412746496	0.751191948	0.52969174	1	acpP	acyl carrier protein
PA0014	0.435801494	1.3526621	0.529857135	1	--	hypothetical protein
PA4719	-0.414353149	0.750355851	0.530112878	1	--	probable transporter
PA5085	0.416337312	1.334535156	0.530414934	1	dguR	DguR
PA4442	-0.411548657	0.751815906	0.530476026	1	cysN	ATP sulfurylase GTP-binding subunit/APS kinase
PA3524	0.41284197	1.331305777	0.53063661	1	gloA1	lactoylglutathione lyase
PA5331	-0.411295131	0.751948035	0.530773503	1	pyrE	orotate phosphoribosyltransferase
PA2047	0.423352863	1.341040551	0.530931523	1	cmrA	chloramphenicol resistance activator CmrA
PA0289	0.425310903	1.34286186	0.531053505	1	gpuR	transcriptional activator GpuR
PA2777	0.440857116	1.357410536	0.531089794	1	--	conserved hypothetical protein
PA3625	-0.410750606	0.752231901	0.531188089	1	surE	survival protein SurE
PA3739	0.424454975	1.342065398	0.531248087	1	--	probable sodium/hydrogen antiporter
PA4921	0.412317436	1.330821829	0.531426882	1	choE	cholinesterase, ChoE
PA4920	0.409814781	1.328515243	0.53164017	1	nadE	NH3-dependent NAD synthetase
PA5221	-0.410427439	0.752400421	0.531747458	1	--	probable FAD-dependent monooxygenase
PA0127	0.422449035	1.340200672	0.532594681	1	--	hypothetical protein
PA3456	-0.410579117	0.752321321	0.532842968	1	--	hypothetical protein
PA3423	0.417434435	1.335550414	0.532865813	1	--	probable transcriptional regulator
PA1800	-0.408132494	0.753598243	0.53303076	1	tig	trigger factor
PA0943	-0.409323118	0.752976571	0.533216799	1	--	hypothetical protein
PA2951	-0.407904728	0.753717227	0.533307594	1	etfA	electron transfer flavoprotein alpha-subunit
PA4411	-0.407556654	0.753899095	0.533820835	1	murC	UDP-N-acetylmuramate--alanine ligase
PA3900	0.458887482	1.374481494	0.534115574	1	fecR	FecR
PA4628	-0.408074527	0.753628523	0.534480823	1	lysP	lysine-specific permease
PA3325	0.452125211	1.368054032	0.534499514	1	--	conserved hypothetical protein
PA3364	0.416349673	1.334546591	0.534599075	1	amiC	aliphatic amidase expression-regulating protein
PA2802	-0.411422274	0.751881769	0.535325984	1	--	probable transcriptional regulator
PA1997	0.40895324	1.327722124	0.535556015	1	--	probable AMP-binding enzyme
PA4023	-0.443895354	0.73514699	0.535575121	1	eat	ethanolamine transporter, Eat
PA3282	-0.46164894	0.726155819	0.535894858	1	--	hypothetical protein
PA0994	0.419396457	1.337367958	0.536291124	1	cupC3	usher CupC3
PA1657	-0.477453423	0.718244317	0.536462465	1	hsiB2	HsiB2
PA3706	-0.405738217	0.754849942	0.53685578	1	wspC	probable protein methyltransferase
PA1486	-0.453657573	0.730189297	0.536999579	1	bapF	beta-peptidyl aminopeptidase
PA3169	-0.408740617	0.753280654	0.537056282	1	--	5-methylthioribose-1-phosphate isomerase MtnA
PA2581	-0.410776929	0.752218176	0.537155457	1	--	hypothetical protein
PA0298	-0.40537859	0.755038131	0.537222884	1	spuB	Glutamylpolyamine synthetase
PA0873	0.406152827	1.325147385	0.537441289	1	phhR	transcriptional regulator PhhR
PA0929	0.430192481	1.347413333	0.53793975	1	--	two-component response regulator
PA1496	0.426763049	1.3442142	0.538213648	1	--	probable potassium channel
PA0500	0.408124306	1.326959469	0.538536782	1	bioB	biotin synthase
PA5528	0.402898253	1.322161356	0.538880747	1	--	hypothetical protein
PA5178	0.410563737	1.329205104	0.539030731	1	--	conserved hypothetical protein
PA4082	-0.443054405	0.735575634	0.53908826	1	cupB5	adhesive protein CupB5
PA1467	0.418769584	1.336786977	0.539096263	1	--	hypothetical protein
PA2229	0.411770613	1.330317505	0.539179454	1	--	conserved hypothetical protein
PA3857	0.404927095	1.324022001	0.53920267	1	pcs	phosphatidylcholine synthase
PA0714	-0.41692643	0.749018662	0.53941454	1	--	hypothetical protein
PA0927	-0.403893261	0.755815882	0.539520938	1	ldhA	D-lactate dehydrogenase (fermentative)
PA1120	-0.411722113	0.75172552	0.539565125	1	tpbB	diguanylate cyclase TpbB
PA3803	-0.401845049	0.756889685	0.539600411	1	gcpE	probable isoprenoid biosynthetic protein GcpE
PA3810	-0.401127827	0.757266059	0.54029448	1	hscA	heat shock protein HscA
PA1637	0.419939016	1.337871001	0.540313643	1	kdpE	two-component response regulator KdpE
PA0234	0.525459321	1.439391777	0.540510352	1	--	hypothetical protein
PA4464	0.401998147	1.321336709	0.540719327	1	ptsN	nitrogen regulatory IIA protein
PA0397	0.424500421	1.342107675	0.541462789	1	--	probable cation efflux system protein
PA3574	-0.40180821	0.756909012	0.541957482	1	nalD	NalD
[truncated: 3,710 more rows]
